# Supplementary material for: The origin of the high electrochemical activity of pseudo-amorphous iridium oxides
Source: Nat Commun. 2021 Jun 24;12:3935. doi: 10.1038/s41467-021-24181-x (PMC8225786; doi:10.1038/s41467-021-24181-x)
Supplement: Supplementary file 3 — Figure 2, Figure 3, Figure 4 [file 41467_2021_24181_MOESM3_ESM.xlsx]

## Sheet: Fig.2a
temperature (°C)	0% Mo	error bar	10% Mo	error bar	30% Mo	error bar	50% Mo	error bar
400	15	0.01	8.1	0.16	3.4	0.04	1.5	0.055
450	16	0.08	13.5	0.24	9.4	0.125	4	0.08
500	7	0.035	4	0.04	10.4	0.05	7.5	0.05
550	5	0.015	4.3	0.095	7.6	0.075	9.1	0.08
600	4	0.085	2	0.11	3.8	0.17	7.5	0.205
800	1	0.03	1	0.00337	0.8	0.015	2.5	0.025

## Sheet: Fig.2b
j@1.5V	error bars	j@1.5/mIr	error bars
16	0.08	1.06061	0.00530303	sprayed IrO2	0
13.5	0.24	1.04492	0.0185764	10% Mo	10
10.4	0.05	0.94	0.00451079	30% Mo	30
9.1	0.08	1.03	0.0090625	50% Mo	50

## Sheet: Fig.3a
Calcination temperature	Theoretical Mo content%
400	0	10	30	50
450	0	10	30	50
500	0	10	30	50
550	0	10	30	50
600	0	10	30	50
800	0	10	30	50

## Sheet: Fig.3e
	450	450	450	500	500	500	550	550	550
Energy (eV)	0.2 V	1.7 V	0.2 V back	0.2 V	1.7 V	0.2 V back	0.2 V	1.7 V	0.2 V back
11100.3	-0.0239033	-0.0368001	-0.0461694	2.45566	2.45634	2.45427	4.94062	4.94304	4.92721		11218.7	30-450-0.2V
11100.5	-0.0225725	-0.0423484	-0.0418321	2.45483	2.45805	2.45045	4.94591	4.93886	4.93202		11219.8	30-450-1.7V
11101	-0.0228979	-0.0412995	-0.042885	2.45661	2.45087	2.45384	4.9423	4.94144	4.93344		11218.9	30-450-0.2V-back
11101.6	-0.0203852	-0.0393287	-0.0454033	2.45494	2.45498	2.45706	4.94641	4.94218	4.9371
11102.1	-0.0213463	-0.03976	-0.0468552	2.45834	2.46175	2.45106	4.94901	4.94053	4.93592
11102.6	-0.0215352	-0.0342012	-0.0376605	2.45781	2.46388	2.45803	4.94826	4.94423	4.93322		11219.4	30-500-0.2V
11103	-0.0193563	-0.0351381	-0.039792	2.46386	2.45677	2.45312	4.94791	4.94533	4.93792		11219.9	30-500-1.7V
11103.5	-0.0177806	-0.0331457	-0.0409298	2.46	2.46416	2.46142	4.9507	4.95124	4.94506		11219.5	30-500-0.2V-back
11104	-0.0142521	-0.0312333	-0.0370905	2.46113	2.46468	2.46538	4.96024	4.95832	4.95133
11104.6	-0.0104733	-0.0185175	-0.0288963	2.4728	2.46965	2.46904	4.96577	4.96835	4.95342
11105.1	-0.00661497	-0.017321	-0.0223845	2.48165	2.47646	2.48032	4.97419	4.97607	4.96632		11219.5	30-550-0.2V
11105.6	-0.00204544	-0.00876354	-0.0129104	2.49357	2.48702	2.4879	4.98481	4.98561	4.98587		11220	30-550-1.7V
11106.1	0.00544584	-0.000296346	-0.000298383	2.50238	2.50655	2.50142	5.00359	5.0043	5.00295		11219.4	30-550-0.2V-back
11106.6	0.00946873	0.00755026	0.0178576	2.51654	2.5123	2.51965	5.02097	5.02259	5.02238
11107.1	0.0161534	0.0247991	0.0265355	2.52406	2.5222	2.52924	5.03131	5.0383	5.03033
11107.6	0.0191143	0.0330454	0.0290539	2.53495	2.52645	2.5307	5.0436	5.0436	5.04402
11108.1	0.0229695	0.0311007	0.0344048	2.53453	2.53711	2.53636	5.03761	5.04627	5.04371
11108.5	0.0218524	0.032488	0.0355413	2.53729	2.53299	2.53019	5.03551	5.04863	5.04558
11109.1	0.0189383	0.0325583	0.0318121	2.53226	2.52641	2.53824	5.04061	5.04499	5.04995
11109.6	0.0193794	0.0260856	0.0293283	2.53335	2.53512	2.53048	5.03751	5.04263	5.04984
11110.1	0.019287	0.0292989	0.0272983	2.53372	2.53185	2.53418	5.03663	5.03352	5.04301
11110.6	0.0162252	0.0253652	0.0242472	2.52811	2.52354	2.52935	5.02363	5.02724	5.04002
11111.1	0.0159808	0.0185348	0.0192849	2.51973	2.5239	2.52352	5.02511	5.03371	5.03213
11111.6	0.0126184	0.0167851	0.0230028	2.52468	2.51736	2.52749	5.02903	5.02745	5.03168
11112.1	0.0123316	0.0182115	0.0184583	2.52038	2.51977	2.52574	5.02073	5.02232	5.03092
11112.6	0.0102382	0.0224261	0.0199811	2.52255	2.51827	2.52138	5.01913	5.02541	5.02931
11113.1	0.0112253	0.0184202	0.0149225	2.51904	2.51538	2.5176	5.01602	5.02432	5.02922
11113.6	0.00775439	0.0156796	0.0133398	2.51594	2.51433	2.51216	5.01794	5.02496	5.01835
11114.1	0.0118132	0.0182911	0.016965	2.51154	2.51382	2.51737	5.02193	5.01968	5.01433
11114.6	0.00715724	0.0159244	0.0158849	2.51244	2.51696	2.52272	5.01538	5.01985	5.02304
11115.1	0.00856344	0.0200033	0.0157949	2.51605	2.51479	2.51863	5.01385	5.01529	5.01584
11115.5	0.0100481	0.0183057	0.0155888	2.51273	2.51263	2.51987	5.01501	5.01707	5.01451
11116.1	0.00917552	0.0114005	0.0133361	2.515	2.51567	2.51798	5.01603	5.01179	5.01877
11116.6	0.00633192	0.0117719	0.00565279	2.51576	2.51498	2.51251	5.01599	5.0138	5.0168
11117.1	0.00929239	0.0146314	0.0059092	2.50968	2.50782	2.51165	5.0107	5.017	5.0201
11117.6	0.00584254	0.00998462	0.0117219	2.51351	2.50826	2.50887	5.01186	5.01433	5.01452
11118.1	0.0040414	0.00754303	0.00560299	2.51038	2.5023	2.50344	5.01399	5.01434	5.0055
11118.6	0.0037083	0.0070052	0.00468982	2.50639	2.5034	2.51072	5.001	5.00884	5.00829
11119.1	8.57608e-05	0.000573819	0.00327817	2.50255	2.50383	2.49972	4.99966	5.00111	5.00233
11119.6	0.00205465	0.000785963	-0.00341763	2.5	2.49889	2.49831	5.00458	5.00343	4.99072
11120	0.000468476	0.000986818	-0.00908804	2.50127	2.49951	2.49458	4.99158	4.99002	4.99227
11120.6	-0.00378759	-0.00219593	-0.00307663	2.50086	2.49637	2.497	4.99445	4.99839	4.99301
11121.1	-0.00261658	-0.000842791	-0.00200356	2.50007	2.50243	2.49738	4.99627	4.99842	4.99153
11121.6	0.00129828	4.05102e-05	-0.00214644	2.49479	2.49478	2.50094	4.99541	4.98957	4.99491
11122.1	-0.000555475	-0.00510616	0.00352166	2.49638	2.49725	2.49648	4.99305	4.99791	4.9956
11122.6	-0.00122716	0.000957625	-0.00518964	2.49557	2.49619	2.50094	4.99751	4.99847	4.99284
11123.1	-0.00169929	-0.00885568	-0.00240753	2.48984	2.50034	2.5039	4.99251	4.99644	4.99943
11123.6	-0.00236785	-0.00461681	-0.000584302	2.49701	2.49735	2.49902	4.99457	4.9964	5.00096
11124.1	-0.00322787	-0.00212485	-0.000343895	2.49598	2.5026	2.49697	4.99879	5.00083	5.00031
11124.6	-0.000605138	-0.00096379	-0.00509608	2.50032	2.49638	2.50131	4.99444	4.99775	4.99756
11125.1	-0.00211323	-0.0103364	-0.000273944	2.49676	2.49744	2.49895	4.9956	4.99635	5.00184
11125.6	-0.00340685	0.00159712	0.00117202	2.49953	2.4988	2.49632	4.9978	4.98984	4.99577
11126.1	-0.000865842	-0.00282348	-0.00300669	2.50137	2.49622	2.49626	4.99661	4.99926	4.99372
11126.6	-0.00143046	-0.00371225	-0.00694351	2.49806	2.49631	2.49553	4.99671	4.99708	4.99772
11127.1	-0.00358686	-0.00576359	-0.0074388	2.49813	2.49512	2.49431	4.99337	4.99965	4.9962
11127.6	-0.00290453	-0.00560179	-0.0033773	2.49845	2.49669	2.49025	4.99975	4.99376	4.99519
11128.1	-0.00122692	-0.0101648	-0.00332116	2.49428	2.49557	2.49337	4.99886	4.99512	4.99336
11128.6	-0.000822343	-0.00363743	-0.00376844	2.49359	2.49827	2.49546	4.99625	4.99866	5.0003
11129.1	-0.00504848	-0.00639061	-0.00261723	2.49625	2.50106	2.49913	4.99697	4.99974	4.9943
11129.6	-0.0043955	-0.00283503	-0.00260412	2.49766	2.50099	2.49829	4.99373	4.99216	4.99488
11130.1	-0.00268136	-0.000837288	-0.00426311	2.50022	2.4994	2.49715	4.99325	4.99627	4.99871
11130.6	-0.0011478	-0.00229988	-0.00399174	2.49761	2.49659	2.49849	5.00089	4.99671	4.992
11131.1	-0.00224086	-0.00523963	-0.00162481	2.49699	2.49653	2.48986	4.99741	4.99478	5.00161
11131.6	0.000154741	-0.00521111	-0.00196912	2.49737	2.49982	2.49518	4.99762	4.99672	4.99352
11132.1	-0.00422002	-0.00271124	-0.00183826	2.49585	2.50249	2.49529	4.99437	4.9987	4.9974
11132.6	-0.00331098	-0.00344631	-0.00355932	2.50127	2.49618	2.49645	5.00268	4.99835	4.99777
11133.1	-0.00268483	-0.00533289	-0.00139582	2.4993	2.49752	2.49233	4.99395	4.99141	4.99142
11133.6	-0.00179562	-0.00689798	-0.00576808	2.49782	2.49938	2.49481	4.99276	4.99021	4.99847
11134.1	-0.00713845	0.00167333	-0.00340017	2.49738	2.4944	2.4937	4.99263	4.99703	4.99184
11134.6	-0.00384275	-0.00333168	0.000124391	2.49573	2.49702	2.49802	4.99415	4.99941	4.98983
11135	-0.00196222	-0.00763318	0.00139898	2.49347	2.49335	2.49407	4.99252	4.99462	4.99354
11135.6	-0.00461856	-0.00770993	-0.00875835	2.49395	2.49196	2.48927	4.99645	4.99339	4.9941
11136.1	-0.00713398	-0.00637114	-0.00312556	2.49072	2.4944	2.49641	4.98788	4.99621	4.99273
11136.6	-0.00200005	-0.00503887	-0.00251488	2.49422	2.49618	2.49283	4.99592	4.99256	4.99603
11137.1	-0.00522543	-0.00571552	-0.00072713	2.49167	2.48888	2.49428	4.9945	4.98634	4.99719
11137.6	-0.00372905	-0.00272788	-0.00853683	2.49247	2.48863	2.49604	4.99069	4.98699	4.99071
11138.1	-0.00465759	-0.00614671	-0.0135653	2.49166	2.49252	2.4958	4.98953	4.99589	4.98852
11138.6	-0.00286568	-0.0116726	-0.00740089	2.49133	2.49285	2.49407	4.99419	4.99365	4.98531
11139.1	-0.00174019	-0.00929682	-0.00371283	2.49119	2.49513	2.49727	4.99295	4.99049	4.98931
11139.6	-0.00322586	-0.00897401	-0.00244939	2.49278	2.49361	2.49407	4.9914	4.98801	4.99408
11140.1	-0.00353903	-0.00940267	-0.00759925	2.49886	2.49877	2.4892	4.99669	4.99843	4.99079
11140.6	-0.00573766	-0.00461742	-0.00899625	2.49314	2.49821	2.49794	4.99516	4.98645	4.99231
11141.1	-0.00365205	-0.00273271	-0.00961238	2.49531	2.49523	2.48965	4.99306	4.99065	4.99194
11141.6	-0.00532499	-0.00423706	-0.00353707	2.49457	2.49318	2.49299	4.99328	4.98384	4.9928
11142.1	-0.00319853	-0.00835578	-0.00879796	2.49058	2.50139	2.49071	4.99633	4.99097	4.99788
11142.6	-0.00549919	-0.00962231	-0.00438391	2.49094	2.49341	2.50006	4.99192	4.99298	4.99344
11143.1	-0.00273855	-0.0071145	-0.00226359	2.4983	2.49069	2.49258	4.99357	4.98959	4.98873
11143.6	-0.00329196	-0.0040039	-0.00132214	2.49684	2.49556	2.48911	4.9977	4.99003	4.98757
11144.1	-0.00544909	-0.00357483	-0.00593239	2.49225	2.49072	2.50394	4.995	4.99442	4.99191
11144.6	-0.00166097	-0.00703882	-0.00567767	2.49269	2.49659	2.48916	4.99409	4.99033	4.99214
11145.1	-0.00448438	-0.00844617	-0.00267108	2.49549	2.48715	2.49285	5.00035	4.99038	4.99968
11145.6	-0.00653298	-0.00973613	-0.00500572	2.49332	2.49403	2.49549	5.00022	4.99131	4.98994
11146.1	-0.00540428	-0.00234343	-0.0064045	2.49428	2.49639	2.49329	4.99708	4.99241	4.99565
11146.5	-0.00380747	-0.00953091	-0.00572237	2.49311	2.49596	2.49392	4.9944	4.99397	4.98902
11147	-0.00662172	-0.00836559	-0.00210292	2.49181	2.49784	2.49632	4.99447	4.99338	4.9874
11147.6	-0.00535552	-0.00949047	-0.00931161	2.49301	2.4968	2.49439	4.99371	4.99845	4.99117
11148.1	-0.00584748	-0.0052971	-0.0024981	2.49535	2.49152	2.49717	4.99037	4.99306	4.9949
11148.6	-0.0026955	-0.0041377	-0.00804942	2.49173	2.49184	2.49532	4.99231	4.99414	4.9945
11149.1	-0.00578628	-0.00536661	-0.00234227	2.49193	2.49459	2.49724	4.99313	4.9912	4.99057
11149.6	-0.00603014	-0.00973727	-0.00365315	2.49458	2.49294	2.49647	4.98927	4.99576	4.99242
11150.1	-0.00607322	-0.00700309	-0.00741713	2.49014	2.49515	2.48957	4.9892	4.9912	4.9929
11150.6	-0.00418096	-0.00640249	-0.00953245	2.49411	2.49531	2.4934	4.99068	4.99369	4.99037
11151.1	-0.00708192	-0.00344628	-0.00699747	2.49618	2.49292	2.49512	4.99344	4.99349	4.987
11151.6	-0.00402732	-0.00508614	-0.00689027	2.49272	2.48788	2.49465	4.99447	4.99534	4.99214
11152.1	-0.00191527	-0.0096969	-0.00579399	2.49482	2.49026	2.49472	4.99356	4.99193	4.99387
11152.6	-0.00575199	-0.00494364	-0.0026976	2.49396	2.489	2.49422	4.99448	4.99833	4.99671
11153.1	-0.00326427	-0.00845986	-0.00553395	2.48988	2.49366	2.49411	4.99462	4.99408	4.99761
11153.5	-0.00175432	-0.00932692	-0.00266952	2.49014	2.49884	2.49687	4.99145	4.99298	4.99467
11154	-0.00314929	-0.00666893	0.00123586	2.49668	2.49195	2.49798	4.99542	4.99106	4.98992
11154.6	-0.00616259	-0.00446786	-0.00462706	2.49152	2.49839	2.49025	4.99582	4.99176	4.99441
11155.1	-0.00419637	-0.00225795	-0.00480155	2.50096	2.49751	2.49808	4.99251	4.99589	4.99371
11155.6	-0.00325591	-0.00628987	-0.0048865	2.49987	2.4927	2.49922	4.99674	4.99784	4.99635
11156.1	-0.00502716	-0.00425455	-0.00266959	2.49433	2.49747	2.49481	4.99834	4.9958	5.00169
11156.6	-0.00389436	-0.00640694	-0.00434474	2.49925	2.49646	2.49708	4.99633	4.99748	4.99823
11157.1	-0.000460507	-0.00785486	-0.00506906	2.49624	2.4896	2.49481	4.99592	4.99067	4.99545
11157.6	-0.00591128	-0.00566825	-0.00577274	2.49291	2.49638	2.49676	4.99144	4.98906	4.99573
11158.1	-0.0042267	-0.0109482	-0.0012818	2.49806	2.4972	2.49388	4.99476	4.99616	4.99016
11158.6	-0.0049131	-0.0081738	-0.00515427	2.49794	2.49579	2.49712	4.99947	4.99766	4.99003
11159.1	-0.00444435	-0.00511298	-0.00436949	2.49905	2.49699	2.49167	4.99423	5.00025	4.99696
11159.6	-0.00404864	-0.00378887	-0.0016989	2.49387	2.49543	2.49665	5.00004	4.99352	4.99317
11160.1	-0.00333021	-0.0018681	-0.00619628	2.49514	2.49832	2.49933	4.99059	4.9927	4.98988
11160.6	-0.00438123	-0.0107432	-0.00596494	2.49311	2.49321	2.49228	4.99191	4.99591	4.99247
11161.1	-0.00635962	-0.00866646	-0.00316022	2.49168	2.4927	2.49352	4.99157	4.99495	4.99165
11161.6	-0.00480019	-0.00912787	-0.00570886	2.49906	2.49113	2.49079	4.99491	4.99672	4.99203
11162.1	-0.0060065	-0.00450853	-0.0094067	2.49593	2.49522	2.49907	4.99069	4.99575	4.98997
11162.6	-0.00177622	-0.00709318	-0.00519392	2.49338	2.49567	2.48966	4.99102	4.99103	4.99522
11163.1	-0.00734808	-0.00610707	-0.00230272	2.49746	2.49438	2.49603	4.99841	4.99443	4.9936
11163.6	-0.00441089	-0.00707785	-0.00348227	2.49597	2.49123	2.4948	4.99816	4.9978	4.98698
11164.1	-0.00546165	-0.00372815	-0.00888797	2.49303	2.49094	2.49449	4.9969	4.99528	4.9894
11164.6	-0.00548367	-0.00644147	-0.00857646	2.49253	2.496	2.4965	4.98787	4.9929	4.99058
11165.1	-0.0054587	-0.00883145	-0.0130525	2.49858	2.4956	2.49496	4.99853	4.99757	4.98868
11165.6	-0.0040393	-0.00231443	-0.00694134	2.49268	2.49883	2.49508	4.99392	4.99678	4.9941
11166.1	-0.0041545	-0.00823729	-0.00388777	2.49479	2.49375	2.49528	5.00032	4.99481	4.99696
11166.6	-0.00582288	-0.00488391	-0.00956189	2.49251	2.49385	2.49789	4.99798	4.99325	4.99578
11167	-0.00776291	-0.00558694	-0.00540867	2.49709	2.49401	2.49457	4.99268	4.9929	4.99698
11167.6	-0.00333953	-0.00649249	-0.00740939	2.49487	2.4965	2.49525	4.99356	4.99524	4.99055
11168.1	-0.00375323	-6.08063e-05	-0.00922294	2.49275	2.49242	2.49813	4.99686	4.99509	5.00042
11168.6	-0.00591429	-0.00526724	-0.00528578	2.49475	2.48973	2.49434	4.99384	4.99689	4.99663
11169.1	-0.00175933	-0.00525191	-0.0015362	2.49785	2.49579	2.49886	4.99029	4.99574	4.99398
11169.6	-0.00604372	-0.00089521	-0.00507941	2.49285	2.49013	2.48997	4.99562	5.00053	4.9955
11170.1	-0.00603041	-0.00511024	-0.0067663	2.49781	2.48553	2.49962	4.99935	4.99569	4.99302
11170.6	-0.00544562	0.000529571	-0.00828513	2.49375	2.49961	2.49249	4.99327	5.00086	4.99664
11171.1	-0.00363708	-0.00556462	-0.000337884	2.49793	2.49742	2.49754	4.99739	4.99164	4.99497
11171.6	-0.00491632	-0.00438941	-0.00436383	2.48962	2.49548	2.4967	4.99961	4.99894	4.99695
11172.1	0.000300571	-0.00174591	0.00166186	2.49232	2.4972	2.49899	4.99503	4.99996	4.99678
11172.6	-0.000406431	0.000851922	0.00479923	2.5005	2.49953	2.49694	4.99614	5.00002	4.99498
11173.1	0.00137663	9.11182e-05	-7.67393e-05	2.49955	2.49728	2.501	5.00334	4.99995	5.00041
11173.6	-0.00117361	0.000823407	-0.00301466	2.50015	2.49753	2.49552	5.00059	5.00611	4.99834
11174.1	-5.42141e-06	0.00224708	-0.00216638	2.50168	2.49848	2.49549	4.99924	5.00496	4.99702
11174.5	0.00234116	-0.00491255	-0.00306884	2.50303	2.4948	2.49982	5.00109	5.00378	4.99693
11175.1	0.000149256	0.000422047	-0.000573776	2.49712	2.49988	2.5018	4.99803	5.00082	4.99547
11175.6	0.000179274	0.00109016	0.00436743	2.50266	2.50173	2.50142	5.00007	5.00004	4.9991
11176.1	7.58861e-05	0.00190703	0.00745995	2.49848	2.49679	2.49757	5.00008	5.00149	4.99985
11176.6	0.00355019	-0.000271744	-0.000819076	2.50013	2.50121	2.4995	5.00387	4.9974	4.9995
11177.1	0.000323126	-0.00171471	0.00232317	2.50071	2.50706	2.50069	4.99777	5.00168	5.0085
11177.6	0.00299656	0.00201121	0.00443767	2.49633	2.50312	2.50467	5.0002	5.00682	5.00189
11178.1	0.00118922	0.0018373	0.00653964	2.49892	2.50253	2.49995	5.00218	4.99926	5.00901
11178.5	0.00288809	0.00120253	0.00729341	2.50182	2.50329	2.50502	5.0049	4.99677	5.00528
11179.1	0.00425797	0.00557452	0.0109114	2.50439	2.50563	2.50784	5.00129	5.00382	5.00668
11179.6	0.0025116	-0.00111808	0.0126778	2.50442	2.50533	2.50544	5.00978	5.00227	5.00376
11180.1	0.001471	0.00643057	0.00531964	2.49959	2.50319	2.50703	5.00844	5.01051	5.0024
11180.6	0.0050389	0.0094576	0.00680596	2.51004	2.50927	2.50718	5.01017	5.0011	5.00923
11181.1	0.00448504	0.00288051	0.0045524	2.51127	2.50676	2.50573	5.00847	5.00582	5.0141
11181.6	0.00417929	0.00479748	0.00609132	2.50777	2.50768	2.50614	5.00586	5.00542	5.01379
11182.1	0.00638659	0.00531914	0.00224552	2.5054	2.50555	2.50717	5.00803	4.99833	5.01275
11182.6	0.00314452	0.0077312	0.00742156	2.50652	2.50469	2.50195	5.00689	5.00625	5.00722
11183.1	0.00432114	0.00585051	0.00901978	2.50878	2.50272	2.5081	5.00162	5.00602	5.012
11183.6	0.00766511	0.0111646	0.00206721	2.50645	2.50861	2.50241	5.00671	5.00484	5.01199
11184.1	0.00569184	0.0068339	0.00432813	2.50506	2.50893	2.50488	5.00889	5.00511	5.01484
11184.6	0.0108544	0.00737232	0.00742863	2.51009	2.50521	2.5122	5.00699	5.0143	5.01596
11185.1	0.00709085	0.0110151	0.00816494	2.50719	2.51256	2.50864	5.01616	5.01116	5.01119
11185.6	0.0110981	0.00754972	0.0100411	2.51233	2.5124	2.50869	5.00649	5.01208	5.01756
11186.1	0.0111175	0.00724466	0.00870599	2.50803	2.51701	2.51304	5.0087	5.00643	5.01175
11186.6	0.0113578	0.0122891	0.0105119	2.51592	2.51272	2.51364	5.01916	5.01807	5.01161
11187.1	0.0143519	0.0176324	0.0121807	2.51739	2.51854	2.51175	5.01086	5.0136	5.00631
11187.6	0.0121721	0.0206473	0.0135774	2.51756	2.51749	2.51517	5.01554	5.01902	5.01821
11188.1	0.0122663	0.0257962	0.011172	2.51274	2.51721	2.51267	5.01167	5.01964	5.01584
11188.6	0.0150572	0.0241596	0.00925084	2.51795	2.51757	2.51406	5.01255	5.01777	5.02007
11189.1	0.01312	0.027156	0.0162554	2.52184	2.52101	2.51367	5.01684	5.01777	5.01931
11189.6	0.0137116	0.0242057	0.0194922	2.51342	2.5137	2.51705	5.02319	5.01469	5.0181
11190.1	0.0157308	0.0253771	0.0212612	2.51714	2.51998	2.51849	5.01145	5.02206	5.02666
11190.6	0.0159301	0.0233608	0.0169599	2.51957	2.52104	2.5189	5.01743	5.02047	5.02192
11191	0.0187942	0.0293954	0.0197451	2.52074	2.51942	2.52493	5.02181	5.0232	5.02032
11191.6	0.0208116	0.0297168	0.02036	2.52058	2.52166	2.52094	5.02293	5.02566	5.02188
11192	0.0199373	0.0344969	0.0230699	2.52383	2.5266	2.52119	5.02588	5.02122	5.02809
11192.5	0.0218018	0.036835	0.0224594	2.52636	2.53097	2.52444	5.02355	5.02442	5.03177
11193.1	0.0242681	0.0333318	0.0228473	2.51936	2.52617	2.5245	5.02712	5.02825	5.02689
11193.6	0.0287326	0.0338986	0.0292597	2.52542	2.52602	2.52056	5.03092	5.03455	5.03515
11194.1	0.0290762	0.032545	0.0336469	2.52609	2.53475	2.52786	5.03363	5.03158	5.02942
11194.6	0.0266923	0.0347838	0.0357731	2.53767	2.52658	2.53195	5.03226	5.04344	5.03183
11195.1	0.027822	0.035622	0.0316351	2.52854	2.53204	2.52746	5.03449	5.03578	5.03086
11195.6	0.0304442	0.0442846	0.0341502	2.53189	2.53072	2.52951	5.03334	5.03896	5.04178
11196.1	0.0317882	0.0472232	0.0361715	2.53277	2.53888	2.53457	5.03602	5.0364	5.03998
11196.6	0.0348378	0.0469529	0.0355657	2.54017	2.54051	2.54326	5.02859	5.04313	5.04012
11197	0.0411218	0.0471945	0.0388773	2.54013	2.53547	2.53766	5.04461	5.04098	5.03921
11197.5	0.0400198	0.0482815	0.0429953	2.54223	2.54408	2.54148	5.04786	5.04457	5.04503
11198.1	0.0398067	0.0514229	0.0423762	2.54909	2.54374	2.54298	5.04088	5.04905	5.05427
11198.6	0.045339	0.0504049	0.052597	2.54638	2.54557	2.54881	5.04925	5.05542	5.05516
11199.1	0.0523341	0.0581622	0.0489769	2.55098	2.55122	2.54541	5.05578	5.0529	5.06041
11199.6	0.0526949	0.0692741	0.0592476	2.55486	2.5507	2.54714	5.06494	5.0662	5.06201
11200.1	0.0553999	0.0628165	0.0593248	2.55941	2.55866	2.55901	5.06719	5.06648	5.06638
11200.6	0.064657	0.0702707	0.0644476	2.55843	2.56269	2.55883	5.06655	5.07223	5.06989
11201.1	0.0652951	0.0726435	0.0653253	2.56836	2.56582	2.5631	5.07216	5.06877	5.07594
11201.6	0.074071	0.0727946	0.0682155	2.57224	2.57475	2.57435	5.0795	5.07368	5.08035
11202.1	0.0769125	0.0731018	0.0823986	2.56974	2.57295	2.57161	5.07724	5.08408	5.08895
11202.6	0.0793045	0.0885478	0.0774719	2.58173	2.57941	2.57212	5.08549	5.08951	5.09357
11203.1	0.0856965	0.0943808	0.0842286	2.58189	2.58574	2.58383	5.09169	5.0934	5.1016
11203.6	0.0935566	0.106256	0.091119	2.5858	2.58313	2.59625	5.1073	5.10942	5.1097
11204.1	0.0975561	0.11113	0.101458	2.59762	2.59758	2.59731	5.12014	5.10714	5.10949
11204.6	0.104823	0.114423	0.104348	2.60319	2.59972	2.6071	5.12023	5.12422	5.13088
11205.1	0.113881	0.122915	0.112399	2.61475	2.61031	2.61585	5.1273	5.12696	5.1422
11205.6	0.121126	0.129335	0.122193	2.62259	2.6208	2.62281	5.14753	5.14868	5.14772
11206	0.134363	0.141367	0.144141	2.63228	2.62529	2.63709	5.15372	5.15953	5.16331
11206.5	0.147937	0.158679	0.154236	2.64435	2.63749	2.64177	5.17282	5.17467	5.18643
11207.1	0.163936	0.168104	0.169758	2.65767	2.65251	2.66298	5.18649	5.17858	5.1903
11207.6	0.173553	0.187983	0.182334	2.66522	2.65949	2.66917	5.21127	5.20484	5.20986
11208.1	0.191703	0.20272	0.193059	2.68255	2.67541	2.67907	5.22739	5.22484	5.23404
11208.6	0.210288	0.219428	0.221815	2.69514	2.69726	2.70578	5.24669	5.24298	5.26469
11209.1	0.235655	0.233213	0.239767	2.71996	2.71081	2.72119	5.26553	5.26409	5.28187
11209.6	0.260392	0.266343	0.258844	2.73855	2.73578	2.74034	5.29626	5.28626	5.30227
11210.1	0.282571	0.288329	0.289394	2.7636	2.75837	2.76989	5.32701	5.31892	5.33249
11210.6	0.313464	0.316153	0.312654	2.79523	2.78305	2.78724	5.3562	5.3451	5.35404
11211.1	0.35203	0.34182	0.357166	2.81882	2.81738	2.81959	5.39331	5.38022	5.38844
11211.6	0.397162	0.39038	0.393235	2.85955	2.85264	2.8654	5.42788	5.41627	5.43011
11212	0.450829	0.440673	0.452177	2.91387	2.89771	2.91873	5.46805	5.47151	5.4886
11212.6	0.521386	0.492608	0.521453	2.9707	2.95861	2.97629	5.53747	5.51339	5.54707
11213.1	0.604011	0.573986	0.598913	3.04509	3.01642	3.04066	5.60033	5.59502	5.60248
11213.6	0.700061	0.648592	0.691807	3.12131	3.08964	3.1211	5.68792	5.66543	5.6972
11214.1	0.813265	0.750205	0.783399	3.22481	3.19325	3.21889	5.78059	5.74069	5.76915
11214.6	0.955969	0.86695	0.927884	3.33785	3.28657	3.32729	5.89176	5.85683	5.8952
11215.1	1.12503	1.00502	1.08901	3.4865	3.42749	3.49014	6.03179	5.97569	6.03147
11215.6	1.32999	1.1806	1.28976	3.66419	3.59334	3.66926	6.21279	6.14142	6.20605
11216.1	1.58333	1.38992	1.53918	3.89104	3.81068	3.88948	6.42155	6.34903	6.42155
11216.6	1.85114	1.635	1.80684	4.13184	4.02802	4.13781	6.6835	6.55219	6.67272
11217.1	2.12757	1.86164	2.0903	4.38989	4.27138	4.40739	6.92051	6.805	6.91756
11217.6	2.36056	2.13551	2.38979	4.6843	4.5517	4.6986	7.1891	7.04521	7.20213
11218	2.53624	2.37046	2.63963	4.94415	4.8143	4.96585	7.46439	7.31487	7.44358
11218.6	2.61943	2.58633	2.83633	5.17525	5.07339	5.20069	7.67655	7.55274	7.67815
11219.1	2.6052	2.726	2.87833	5.30524	5.26548	5.32171	7.79991	7.76446	7.81055
11219.6	2.46608	2.8148	2.80848	5.32043	5.3577	5.35712	7.8446	7.86899	7.82821
11220.1	2.29222	2.81102	2.63263	5.27037	5.37392	5.2998	7.77705	7.89908	7.77582
11220.6	2.09781	2.74297	2.42099	5.14906	5.32431	5.16095	7.62296	7.86822	7.66828
11221.1	1.90644	2.61489	2.18428	4.9599	5.18822	4.95872	7.48224	7.77261	7.46995
11221.6	1.71767	2.45795	1.94278	4.74529	5.02519	4.76463	7.26021	7.59603	7.27515
11222.1	1.55032	2.2449	1.70841	4.51589	4.80386	4.53472	7.05397	7.38569	7.08423
11222.6	1.40421	2.03764	1.53358	4.30591	4.59213	4.31911	6.8569	7.19311	6.86792
11223	1.27648	1.8538	1.35284	4.12441	4.37656	4.13774	6.68571	6.988	6.69926
11223.6	1.17659	1.68347	1.24188	3.95961	4.19999	3.97206	6.52714	6.78453	6.53683
11224.1	1.11052	1.51798	1.13432	3.81946	4.02864	3.81751	6.40017	6.60557	6.41009
11224.5	1.04924	1.388	1.04813	3.69709	3.87508	3.70725	6.27896	6.47303	6.29134
11225	1.00819	1.27297	0.987623	3.60226	3.75333	3.60554	6.18367	6.34306	6.1771
11225.6	0.972764	1.18271	0.937749	3.52054	3.63501	3.51474	6.10093	6.2371	6.10987
11226.1	0.951109	1.1072	0.89899	3.468	3.55426	3.4525	6.03937	6.16101	6.0566
11226.6	0.944207	1.05533	0.875662	3.41124	3.47985	3.41132	5.99411	6.09194	5.99428
11227.1	0.937815	1.01946	0.858502	3.37565	3.43874	3.37191	5.95228	6.02888	5.96618
11227.6	0.923231	0.996601	0.852263	3.35503	3.40241	3.35946	5.92936	5.98553	5.93938
11228.1	0.924145	0.971342	0.841132	3.33163	3.37191	3.34341	5.89699	5.96845	5.89959
11228.6	0.923091	0.946229	0.839981	3.32261	3.34954	3.32258	5.88221	5.91876	5.88578
11229.1	0.919899	0.942488	0.846917	3.30976	3.32915	3.30794	5.8674	5.89539	5.87085
11229.6	0.910819	0.931211	0.834936	3.30603	3.32748	3.30087	5.85556	5.88518	5.86599
11230	0.89693	0.915803	0.83163	3.30338	3.32152	3.29946	5.85444	5.87223	5.86253
11230.5	0.904325	0.909123	0.83456	3.30545	3.31877	3.30136	5.84891	5.86258	5.85271
11231	0.888887	0.904394	0.841931	3.30656	3.3094	3.30328	5.84597	5.86347	5.85415
11231.5	0.880631	0.888262	0.827349	3.30215	3.30711	3.29798	5.84509	5.84994	5.85045
11232	0.874875	0.884987	0.842923	3.30579	3.30725	3.30968	5.84571	5.83221	5.84895
11232.6	0.862434	0.877259	0.844183	3.3032	3.31964	3.31619	5.83773	5.85591	5.84675
11233.1	0.860572	0.873479	0.842885	3.31324	3.30894	3.31846	5.83868	5.85847	5.84105
11233.6	0.857964	0.871526	0.847716	3.31151	3.30665	3.30408	5.84454	5.84004	5.84611
11234	0.852968	0.872359	0.841646	3.30789	3.31107	3.31654	5.83356	5.84892	5.85126
11234.5	0.854077	0.861805	0.858082	3.31021	3.3126	3.3119	5.84368	5.85012	5.85443
11235	0.85011	0.869454	0.853717	3.31887	3.30383	3.31135	5.82292	5.84411	5.85955
11235.6	0.84911	0.871023	0.851033	3.30999	3.30793	3.3111	5.84851	5.83716	5.84906
11236.1	0.847688	0.867964	0.850032	3.31899	3.30829	3.31942	5.83669	5.84471	5.84982
11236.5	0.848159	0.873239	0.843198	3.31589	3.30615	3.31001	5.84215	5.83823	5.84893
11237	0.848011	0.874528	0.850331	3.31991	3.31801	3.32513	5.83167	5.83695	5.84147
11237.5	0.85312	0.874253	0.857957	3.32563	3.30657	3.31414	5.83957	5.83748	5.85742
11238	0.857994	0.874546	0.860896	3.32135	3.31682	3.3098	5.85049	5.85457	5.84596
11238.5	0.863334	0.881611	0.854536	3.32821	3.31328	3.32064	5.86206	5.84761	5.8571
11239.1	0.873714	0.872318	0.870066	3.3443	3.31811	3.34093	5.85533	5.84528	5.86159
11239.6	0.867161	0.885481	0.86612	3.33468	3.32066	3.34667	5.86337	5.85325	5.86823
11240.1	0.872622	0.878609	0.856121	3.33719	3.31594	3.33916	5.86352	5.85047	5.87811
11240.6	0.876532	0.886844	0.869726	3.34385	3.33865	3.35007	5.87042	5.85767	5.88149
11241.1	0.887523	0.892386	0.883069	3.34589	3.33549	3.36096	5.87049	5.86506	5.86585
11241.6	0.88924	0.89547	0.880664	3.35591	3.34112	3.35617	5.88305	5.86368	5.88293
11242.1	0.891522	0.888213	0.870585	3.3553	3.34273	3.37591	5.89281	5.88196	5.90154
11242.6	0.899778	0.89181	0.885562	3.36972	3.35192	3.36783	5.89264	5.89146	5.90862
11243	0.905196	0.893822	0.891077	3.37612	3.35967	3.38162	5.90796	5.89444	5.91293
11243.5	0.896256	0.899267	0.882652	3.38871	3.36705	3.38148	5.91653	5.89315	5.9304
11244.1	0.913764	0.902321	0.890898	3.39587	3.3861	3.39574	5.91153	5.89801	5.9245
11244.5	0.910014	0.912108	0.905482	3.39941	3.36707	3.3958	5.91858	5.90115	5.92091
11245	0.917013	0.90934	0.900403	3.40299	3.38536	3.39919	5.92783	5.91016	5.9381
11245.6	0.924053	0.920722	0.906505	3.41293	3.39729	3.41426	5.93805	5.92072	5.9309
11246.1	0.926419	0.914857	0.903331	3.4189	3.4012	3.41676	5.93856	5.91976	5.94256
11246.6	0.930561	0.924115	0.905253	3.42304	3.40789	3.40813	5.94898	5.92243	5.94078
11247.1	0.941453	0.910018	0.924917	3.41741	3.39294	3.42122	5.9471	5.92352	5.94923
11247.5	0.940411	0.921665	0.930452	3.43226	3.41102	3.4254	5.92958	5.93558	5.94762
11248.1	0.945119	0.929439	0.926903	3.41945	3.42031	3.42069	5.94215	5.92483	5.94133
11248.6	0.943276	0.929399	0.936636	3.42691	3.40862	3.41602	5.93986	5.92978	5.95041
11249	0.949181	0.934689	0.932261	3.4444	3.42313	3.42991	5.94459	5.94469	5.95
11249.5	0.956593	0.944365	0.952217	3.42847	3.41162	3.43233	5.94741	5.94098	5.9478
11250	0.956863	0.942496	0.95524	3.43168	3.41388	3.42382	5.96615	5.94287	5.96531
11250.5	0.951632	0.936118	0.95502	3.43479	3.42366	3.4343	5.95402	5.94583	5.96002
11251	0.963413	0.949706	0.963094	3.44649	3.42683	3.43822	5.9663	5.94412	5.98248
11251.6	0.960636	0.952748	0.971309	3.44387	3.43147	3.43722	5.9779	5.95836	5.96774
11252	0.972726	0.959102	0.980642	3.43902	3.4195	3.45499	5.98099	5.95138	5.97949
11252.5	0.980241	0.962112	0.994537	3.44981	3.43162	3.45203	5.98267	5.95008	5.98505
11253.1	0.973537	0.971537	0.990223	3.46602	3.45206	3.46669	5.99225	5.9682	5.99732
11253.6	0.986801	0.967314	0.988542	3.46723	3.44788	3.47784	5.9988	5.98014	5.99403
11254.1	0.987982	0.97557	0.994985	3.47098	3.4522	3.47053	5.99213	5.97917	6.00338
11254.6	0.994245	0.987797	1.0079	3.47413	3.45965	3.46672	6.00973	5.98006	6.01139
11255	0.997086	0.989176	1.01796	3.47024	3.46427	3.4798	6.0108	5.97936	6.00447
11255.6	1.01016	0.99706	1.02125	3.4888	3.47349	3.49696	6.00403	5.98899	6.02591
11256.1	1.01356	1.005	1.03414	3.50446	3.47576	3.48802	6.03108	6.00319	6.01997
11256.6	1.01859	1.00419	1.03785	3.50359	3.47792	3.51065	6.02538	6.00123	6.03113
11257.1	1.02346	1.01361	1.05066	3.50147	3.4885	3.51066	6.03636	6.00868	6.03825
11257.6	1.02396	1.01403	1.0558	3.51825	3.48405	3.51458	6.03926	6.02627	6.04918
11258.1	1.03215	1.02001	1.06244	3.51624	3.50178	3.52102	6.05862	6.02391	6.05487
11258.6	1.04504	1.03984	1.06992	3.53611	3.51093	3.51921	6.04946	6.02541	6.05693
11259.1	1.04594	1.04541	1.07317	3.53058	3.51105	3.54895	6.06525	6.02449	6.07433
11259.6	1.0461	1.05422	1.0739	3.55418	3.51354	3.5481	6.07892	6.03809	6.06062
11260.1	1.05416	1.06082	1.09983	3.55942	3.52112	3.55508	6.07934	6.05435	6.07123
11260.6	1.07042	1.06475	1.10141	3.57055	3.52959	3.56006	6.08327	6.06282	6.08436
11261.1	1.07132	1.06674	1.11789	3.56442	3.54259	3.57238	6.09932	6.05605	6.09401
11261.5	1.07645	1.07878	1.10106	3.58026	3.54398	3.57247	6.0984	6.07345	6.10407
11262	1.09297	1.08128	1.12057	3.58449	3.55339	3.58066	6.09867	6.07196	6.10617
11262.5	1.0799	1.09485	1.12299	3.59408	3.56246	3.58628	6.11837	6.07754	6.12551
11263.1	1.0914	1.09523	1.13225	3.59499	3.56907	3.59009	6.1039	6.1013	6.11954
11263.5	1.09145	1.09714	1.13506	3.60339	3.58905	3.60791	6.12995	6.09363	6.12246
11264.1	1.0942	1.12003	1.13572	3.60801	3.58224	3.60445	6.12859	6.10446	6.12645
11264.6	1.10157	1.11441	1.13512	3.61978	3.59126	3.61418	6.1239	6.11439	6.14145
11265.1	1.10202	1.13141	1.13192	3.62426	3.60305	3.61223	6.12589	6.12448	6.13583
11265.6	1.10739	1.12928	1.13262	3.61853	3.61303	3.63237	6.15324	6.13421	6.14205
11266.1	1.11348	1.12803	1.12486	3.61347	3.61259	3.62771	6.14454	6.12452	6.14855
11266.6	1.10254	1.13454	1.13141	3.6139	3.62516	3.62415	6.14518	6.14323	6.15276
11267.1	1.10913	1.13828	1.1264	3.61658	3.61344	3.63349	6.14267	6.1419	6.14946
11267.6	1.10348	1.14235	1.12928	3.6098	3.62491	3.63013	6.13803	6.14844	6.15546
11268.1	1.10174	1.14176	1.10998	3.62074	3.62653	3.62647	6.14325	6.13538	6.1355
11268.6	1.09734	1.13626	1.11013	3.61706	3.62682	3.62372	6.15756	6.147	6.1407
11269.1	1.09392	1.13388	1.10792	3.62144	3.6249	3.60825	6.13868	6.14883	6.14687
11269.5	1.0853	1.14309	1.10619	3.60878	3.61796	3.61245	6.13155	6.14855	6.13685
11270	1.07305	1.11647	1.09326	3.60986	3.62459	3.60605	6.12474	6.14206	6.12127
11270.5	1.07327	1.12493	1.0767	3.60357	3.61089	3.61303	6.11528	6.14961	6.1126
11271	1.06464	1.13903	1.07964	3.59886	3.61957	3.59746	6.14003	6.14634	6.11891
11271.6	1.06058	1.1249	1.06346	3.60045	3.61088	3.58868	6.10747	6.15869	6.12031
11272.1	1.05102	1.1204	1.06241	3.59441	3.6128	3.58441	6.10846	6.14302	6.09957
11272.6	1.05699	1.11739	1.04883	3.58353	3.60679	3.57405	6.10436	6.13396	6.10836
11273.1	1.04547	1.1031	1.04802	3.5681	3.60216	3.56446	6.10405	6.13394	6.09642
11273.5	1.02923	1.12187	1.04305	3.56165	3.60063	3.56468	6.08641	6.11439	6.08198
11274	1.02902	1.09168	1.03807	3.56621	3.58885	3.55927	6.09163	6.10663	6.0756
11274.5	1.01986	1.08571	1.02109	3.54558	3.577	3.5495	6.07742	6.10262	6.07476
11275	1.01426	1.08196	1.01746	3.55646	3.57599	3.54259	6.06997	6.10368	6.07476
11275.5	1.00749	1.0734	1.01193	3.5359	3.57045	3.52955	6.058	6.09688	6.0622
11276.1	0.996108	1.07261	0.998921	3.52757	3.5701	3.52528	6.04135	6.08102	6.05528
11276.5	0.996228	1.06441	1.00125	3.52117	3.55666	3.52018	6.05256	6.07856	6.04123
11277	0.996132	1.05788	0.990261	3.50476	3.54534	3.51675	6.03495	6.07085	6.03641
11277.5	0.978131	1.04523	0.984676	3.50453	3.52484	3.50254	6.02846	6.05778	6.02302
11278.1	0.980594	1.04244	0.982781	3.50022	3.51711	3.50448	6.02262	6.05801	6.03253
11278.6	0.973604	1.034	0.969371	3.49244	3.52467	3.49309	6.01465	6.05275	6.02326
11279.1	0.970639	1.02637	0.9692	3.49437	3.51781	3.48878	6.00685	6.04561	6.00925
11279.6	0.964276	1.01848	0.972378	3.47285	3.50805	3.48335	6.00812	6.04325	6.01699
11280.1	0.956869	1.01161	0.961582	3.46798	3.50677	3.48159	5.99261	6.02302	5.98824
11280.6	0.953367	1.01311	0.961871	3.48046	3.49827	3.46541	5.9811	6.021	5.99157
11281.1	0.953575	1.00138	0.954504	3.47209	3.49647	3.46515	5.98412	6.01144	5.97944
11281.5	0.953727	0.986846	0.952833	3.46146	3.48696	3.46399	5.96893	6.00846	5.98468
11282	0.953914	0.992394	0.956148	3.45682	3.48009	3.46432	5.9727	6.01248	5.9634
11282.5	0.939146	0.98077	0.941235	3.45181	3.47288	3.45554	5.9819	5.99967	5.97337
11283.1	0.939339	0.978551	0.950518	3.45252	3.47503	3.45295	5.9644	6.0037	5.95876
11283.5	0.937561	0.978618	0.931905	3.45301	3.47719	3.45302	5.96465	5.98746	5.95714
11284	0.928466	0.986286	0.946188	3.4371	3.45995	3.44779	5.94924	5.98272	5.95358
11284.6	0.932433	0.968371	0.939292	3.43417	3.45823	3.43555	5.96014	5.97229	5.95368
11285.1	0.932582	0.970081	0.935836	3.43767	3.44892	3.43736	5.95039	5.97817	5.94463
11285.6	0.930222	0.966789	0.932182	3.43515	3.44707	3.44123	5.94188	5.96447	5.95528
11286.1	0.919884	0.949585	0.930338	3.44235	3.44781	3.43653	5.94187	5.96315	5.94994
11286.6	0.925634	0.957114	0.916667	3.4311	3.44414	3.43248	5.93681	5.96019	5.94531
11287.1	0.923512	0.961693	0.925579	3.417	3.43312	3.43462	5.93447	5.94947	5.94081
11287.6	0.924486	0.9513	0.931085	3.42098	3.43132	3.43698	5.93189	5.96317	5.95101
11288	0.927106	0.955252	0.924671	3.42576	3.43445	3.43725	5.92812	5.95562	5.93762
11288.5	0.917608	0.941449	0.924145	3.41967	3.4385	3.42197	5.92808	5.94414	5.93495
11289	0.927142	0.951598	0.921892	3.43585	3.42728	3.42463	5.92868	5.94765	5.93868
11289.6	0.916566	0.945797	0.923181	3.42139	3.43808	3.41597	5.93267	5.94289	5.92578
11290.1	0.910151	0.954855	0.917182	3.42372	3.42649	3.42138	5.92228	5.93733	5.9302
11290.6	0.918257	0.947975	0.919994	3.42432	3.4239	3.41786	5.93193	5.92811	5.92313
11291.1	0.917747	0.944775	0.922013	3.4259	3.42351	3.41753	5.92598	5.93218	5.92987
11291.6	0.927535	0.945967	0.917022	3.424	3.42563	3.41085	5.92358	5.93422	5.91482
11292.1	0.918431	0.938692	0.925193	3.41678	3.42269	3.41825	5.93114	5.92641	5.91851
11292.6	0.922249	0.945118	0.929429	3.40541	3.42138	3.40764	5.92341	5.92913	5.92399
11293.1	0.929422	0.946791	0.927024	3.41813	3.41993	3.42544	5.9106	5.9255	5.91453
11293.6	0.919835	0.949471	0.924527	3.4247	3.42152	3.40502	5.9192	5.92936	5.91675
11294	0.923857	0.942686	0.923533	3.41616	3.41306	3.40255	5.91789	5.92092	5.92281
11294.5	0.926963	0.930769	0.922991	3.41427	3.41607	3.41747	5.92042	5.92417	5.9257
11295	0.925378	0.93926	0.926778	3.42074	3.40749	3.4275	5.91978	5.92363	5.92222
11295.5	0.932757	0.943015	0.919081	3.41631	3.40343	3.42213	5.92708	5.91565	5.9129
11296	0.920958	0.936731	0.928988	3.40709	3.41596	3.40929	5.926	5.92544	5.90851
11296.6	0.927831	0.946332	0.91	3.41978	3.41541	3.42452	5.92142	5.92429	5.91317
11297.1	0.934727	0.949565	0.911424	3.42412	3.41713	3.4289	5.91784	5.92309	5.91623
11297.5	0.931715	0.955409	0.922681	3.4153	3.43326	3.41907	5.922	5.92198	5.92194
11298	0.936204	0.94338	0.935702	3.41814	3.41778	3.41853	5.92021	5.93284	5.933
11298.6	0.936282	0.944749	0.929302	3.41777	3.4196	3.4312	5.92279	5.92484	5.93281
11299	0.929628	0.944447	0.932097	3.41717	3.42049	3.42537	5.92992	5.93469	5.93648
11299.5	0.939284	0.940784	0.913375	3.43398	3.41858	3.43167	5.92894	5.91644	5.93099
11300	0.933536	0.949989	0.93218	3.42227	3.42619	3.43069	5.92665	5.93349	5.9336
11300.5	0.935877	0.948629	0.929019	3.43147	3.4303	3.41904	5.93016	5.93375	5.92006
11301.1	0.933342	0.954506	0.938834	3.42997	3.42777	3.4163	5.92764	5.92705	5.92751
11301.5	0.938567	0.953988	0.938279	3.42425	3.42585	3.42511	5.93113	5.92164	5.92782
11302	0.935849	0.943183	0.932822	3.4315	3.43337	3.43051	5.93974	5.91702	5.93173
11302.6	0.939474	0.947117	0.928338	3.43473	3.42393	3.43355	5.93928	5.92891	5.92641
11303.1	0.935365	0.94635	0.941634	3.43542	3.43526	3.42335	5.9324	5.91979	5.93745
11303.6	0.940592	0.94165	0.93153	3.43748	3.43437	3.42602	5.9406	5.91329	5.94247
11304.1	0.942661	0.947117	0.931001	3.43366	3.42726	3.43868	5.94163	5.94615	5.93995
11304.6	0.944844	0.954657	0.935735	3.43354	3.43061	3.42998	5.93236	5.93244	5.93863
11305.1	0.947421	0.954447	0.942313	3.4428	3.43226	3.43386	5.94933	5.94168	5.94178
11305.6	0.936944	0.95246	0.950085	3.4476	3.42778	3.43817	5.94049	5.92983	5.93994
11306.1	0.940658	0.952346	0.942844	3.44513	3.43021	3.4385	5.93676	5.94135	5.94364
11306.5	0.952301	0.952569	0.931745	3.44655	3.43438	3.44542	5.9377	5.94207	5.96891
11307	0.946562	0.95912	0.953555	3.44463	3.43673	3.4403	5.95323	5.94109	5.9573
11307.6	0.950846	0.951285	0.951466	3.43816	3.43091	3.43547	5.95332	5.94392	5.93231
11308.1	0.953502	0.963471	0.941419	3.43419	3.43881	3.43753	5.95702	5.94198	5.94372
11308.6	0.943362	0.961271	0.943572	3.44419	3.44337	3.43875	5.94862	5.93454	5.94147
11309.1	0.95967	0.968608	0.943315	3.44232	3.44197	3.45499	5.9407	5.94062	5.9472
11309.6	0.956483	0.958539	0.94944	3.44158	3.45303	3.4503	5.9371	5.94783	5.94794
11310.1	0.957677	0.949091	0.952506	3.43902	3.43142	3.446	5.94117	5.95059	5.95728
11310.5	0.965551	0.957858	0.947701	3.44962	3.44051	3.44924	5.96399	5.94544	5.96513
11311	0.963803	0.960271	0.9537	3.45788	3.43896	3.4418	5.94245	5.94609	5.96656
11311.6	0.965048	0.965039	0.96053	3.45947	3.45357	3.45427	5.96249	5.93941	5.9537
11312.1	0.969786	0.959685	0.972008	3.44549	3.44981	3.44497	5.9563	5.94502	5.95168
11312.6	0.966352	0.961878	0.954681	3.45545	3.4486	3.45506	5.96543	5.95213	5.95758
11313	0.974902	0.965875	0.958227	3.44592	3.45014	3.45476	5.95986	5.95436	5.96074
11313.5	0.969935	0.958797	0.965027	3.45058	3.44879	3.45564	5.96461	5.97376	5.95399
11314	0.973227	0.960716	0.975081	3.46319	3.44792	3.45193	5.96745	5.95341	5.96895
11314.6	0.979438	0.97419	0.962649	3.46043	3.46252	3.46499	5.95759	5.95311	5.96601
11315.1	0.978365	0.973336	0.977823	3.45856	3.46341	3.45483	5.96525	5.9519	5.97177
11315.6	0.990453	0.975207	0.973768	3.46274	3.45075	3.46561	5.96254	5.95421	5.97397
11316	0.98112	0.970878	0.979482	3.46111	3.45772	3.45797	5.96377	5.95726	5.97068
11316.6	0.981893	0.980832	0.980178	3.45489	3.45733	3.46491	5.96526	5.96278	5.9673
11317.1	0.986107	0.976023	0.988457	3.47108	3.46232	3.47241	5.96464	5.97136	5.97329
11317.6	0.997132	0.979104	0.983202	3.46947	3.46875	3.47056	5.96977	5.97054	5.97031
11318.1	1.00456	0.982386	0.994956	3.46756	3.45901	3.4816	5.98314	5.96753	5.97437
11318.6	1.00005	0.982702	0.997717	3.46823	3.47871	3.47881	5.97732	5.98455	5.9779
11319.1	1.00216	0.984017	0.995382	3.47502	3.46694	3.4857	5.97544	5.98276	5.98059
11319.6	1.00314	0.983663	0.999725	3.47286	3.4586	3.47151	5.97107	5.97661	5.97934
11320	1.00719	0.991716	0.984961	3.47335	3.46004	3.47351	5.97714	5.97356	5.97546
11320.5	1.00689	0.995166	0.996943	3.48207	3.47333	3.47689	5.99615	5.97912	5.98136
11321	1.00647	0.995984	1.00427	3.48383	3.47793	3.48221	5.99414	5.96732	5.98946
11321.5	1.01024	0.996475	1.00606	3.49205	3.46676	3.47831	5.99198	5.97787	5.9757
11322	1.01458	0.992838	1.01101	3.48889	3.48257	3.48678	5.98913	5.97468	5.99399
11322.5	1.01744	0.994999	1.00774	3.4855	3.46833	3.49279	6.00138	5.98668	5.99042
11323.1	1.02517	0.982538	1.00632	3.48383	3.46748	3.49492	6.00847	5.98732	5.98221
11323.6	1.01865	0.986509	1.01294	3.48901	3.46867	3.48589	5.98807	5.9901	5.99606
11324.1	1.03702	0.98999	1.00945	3.49891	3.48472	3.48939	5.99678	5.98922	5.99815
11324.6	1.02476	0.997351	1.01835	3.49532	3.4769	3.4937	5.98656	5.9969	6.00359
11325	1.0291	0.98901	1.02444	3.49933	3.48628	3.49276	5.98861	5.98904	5.98378
11325.6	1.02892	1.00919	1.02996	3.498	3.47783	3.50665	6.00997	5.99413	6.00053
11326.1	1.032	1.00177	1.02736	3.50251	3.48206	3.49847	6.00416	5.99452	5.9993
11326.6	1.03682	1.00594	1.02385	3.49737	3.47304	3.4968	6.01378	5.98884	6.00851
11327	1.0286	1.00425	1.03005	3.49998	3.4847	3.50407	6.00158	5.99767	6.001
11327.6	1.03495	1.0033	1.01812	3.5038	3.4975	3.51925	6.00599	6.00622	6.0121
11328.1	1.03828	1.00707	1.03678	3.50499	3.50196	3.51162	6.00581	6.00078	5.99421
11328.6	1.03677	1.00703	1.02796	3.50584	3.49525	3.50655	6.02657	5.99968	6.01121
11329	1.0385	1.00282	1.03273	3.51354	3.49878	3.50267	6.01381	6.00177	6.01667
11329.6	1.03396	1.01888	1.02353	3.50818	3.49659	3.50697	6.01604	6.00461	6.01388
11330.1	1.04205	0.999696	1.03172	3.51476	3.49687	3.5124	6.02494	6.00634	6.01752
11330.6	1.03573	1.00063	1.03059	3.51231	3.49313	3.52138	6.01758	6.01339	6.03376
11331.1	1.03239	1.00926	1.03756	3.5113	3.49177	3.49982	6.02665	6.00692	6.01894
11331.5	1.03262	1.0143	1.02934	3.50565	3.50509	3.51253	6.02168	5.99814	6.03126
11332	1.03106	1.01089	1.0349	3.52828	3.50477	3.51487	6.03402	6.01296	6.03321
11332.6	1.03124	1.02737	1.04022	3.51689	3.50914	3.51422	6.03088	6.00967	6.03213
11333.1	1.0384	1.02584	1.04498	3.51672	3.50768	3.51782	6.02909	6.01292	6.03348
11333.6	1.03646	1.01788	1.04275	3.5233	3.51043	3.52363	6.0271	6.01583	6.03422
11334	1.02881	1.01892	1.03377	3.52981	3.50903	3.51482	6.02996	6.02514	6.03328
11334.5	1.02857	1.02301	1.02911	3.52242	3.50937	3.5257	6.02922	6.01367	6.03844
11335	1.02432	1.02136	1.03621	3.53146	3.51746	3.53065	6.02882	6.03802	6.0297
11335.5	1.02364	1.01513	1.03208	3.53868	3.51535	3.52931	6.02533	6.01453	6.032
11336.1	1.02515	1.02639	1.03486	3.53188	3.5137	3.53087	6.02985	6.01891	6.03698
11336.6	1.01966	1.01643	1.0169	3.52359	3.51866	3.52988	6.03613	6.02845	6.03334
11337.1	1.02369	1.01807	1.02692	3.52995	3.52757	3.52861	6.04158	6.02001	6.04356
11337.6	1.01755	1.02644	1.03266	3.52326	3.53081	3.53537	6.03534	6.01961	6.03814
11338	1.01575	1.03379	1.03895	3.53275	3.5221	3.52494	6.04091	6.03153	6.04932
11338.5	1.01557	1.02555	1.02121	3.54037	3.53882	3.52867	6.03518	6.02986	6.04067
11339.1	1.01608	1.02512	1.02082	3.5272	3.53148	3.52269	6.02576	6.02677	6.04497
11339.5	1.01271	1.01819	1.03278	3.53225	3.52479	3.52483	6.02789	6.02468	6.04217
11340	1.01855	1.01938	1.01677	3.53141	3.52395	3.52973	6.03856	6.03678	6.04318
11340.5	1.01057	1.02355	1.01551	3.52658	3.52953	3.53083	6.04492	6.03194	6.03802
11341	1.00596	1.02861	1.02668	3.53199	3.52955	3.52355	6.03412	6.03501	6.03312
11341.5	1.01254	1.01987	1.01586	3.53562	3.53541	3.53482	6.04219	6.03956	6.03053
11342.1	1.00662	1.01664	1.01375	3.52786	3.54226	3.53327	6.02224	6.03784	6.03272
11342.6	1.00069	1.0159	1.01967	3.52252	3.53073	3.5303	6.04277	6.04308	6.02927
11343.1	1.00986	1.01725	1.0233	3.52269	3.54673	3.52472	6.03436	6.0362	6.0321
11343.6	0.997092	1.02188	1.01249	3.52973	3.53416	3.52999	6.03899	6.03866	6.03038
11344.1	0.996536	1.01525	1.00894	3.53429	3.52297	3.52578	6.03249	6.04409	6.03523
11344.5	1.0043	1.01604	1.00969	3.52927	3.52225	3.53012	6.02822	6.05099	6.02764
11345	0.998594	1.02931	1.00122	3.54113	3.53379	3.5355	6.02311	6.03934	6.02294
11345.5	0.988851	1.02108	1.00631	3.53264	3.53349	3.52152	6.02523	6.04354	6.03836
11346	0.996266	1.01679	1.00566	3.5255	3.53474	3.52404	6.03221	6.03058	6.03475
11346.6	0.995895	1.01434	1.00646	3.52288	3.53	3.5228	6.03267	6.04048	6.02972
11347.1	0.992676	1.00204	1.00937	3.52111	3.52891	3.53069	6.02645	6.03885	6.02614
11347.5	0.989522	0.999885	1.00934	3.52535	3.52512	3.52104	6.01876	6.0389	6.02166
11348	0.993044	1.01681	1.00922	3.52299	3.54393	3.52615	6.02202	6.04029	6.03915
11348.5	0.992354	1.00811	1.00846	3.51271	3.52351	3.51504	6.02062	6.0396	6.01959
11349.1	0.983957	0.997877	1.0085	3.51812	3.52872	3.5266	6.03021	6.04153	6.02291
11349.6	0.983133	1.01187	1.00568	3.52019	3.53542	3.5232	6.02608	6.02378	6.02807
11350	0.982554	1.00783	1.00032	3.52176	3.5286	3.51642	6.02168	6.02871	6.01883
11350.6	0.980165	1.0037	1.00036	3.52089	3.5245	3.5198	6.01769	6.02462	6.01704
11351	0.98603	1.00994	1.0021	3.50953	3.52974	3.52513	6.02218	6.03577	6.02421
11351.6	0.987026	0.999903	0.997684	3.52514	3.52542	3.51227	6.01338	6.0253	6.02199
11352.1	0.979677	1.00293	0.984361	3.52346	3.52559	3.51636	6.01378	6.01846	6.03264
11352.5	0.981375	1.00367	0.989183	3.51121	3.5277	3.50889	6.02044	6.02968	6.02403
11353.1	0.981721	1.01689	0.995194	3.51159	3.51436	3.51316	6.01032	6.03188	6.01723
11353.5	0.982282	1.0237	0.991567	3.52967	3.51712	3.50333	6.00544	6.02038	6.01155
11354	0.981139	1.01424	0.991259	3.51679	3.51465	3.49454	6.02774	6.02413	6.00348
11354.5	0.972173	1.01898	0.993266	3.50651	3.51973	3.50684	6.00388	6.01906	6.00942
11355.1	0.971378	1.01424	0.982949	3.50797	3.50753	3.50841	6.00758	6.01958	6.01138
11355.6	0.972224	1.01392	0.985237	3.50573	3.51454	3.5074	6.00512	6.01323	5.99542
11356.1	0.976064	1.01172	0.97125	3.49131	3.52127	3.50211	6.00816	6.01034	6.01411
11356.6	0.98626	1.01308	0.984088	3.50392	3.51828	3.51334	6.00159	6.01289	5.99788
11357	0.978514	1.00379	0.982413	3.49745	3.51294	3.4929	5.98576	6.01785	6.00048
11357.5	0.97284	0.998568	0.987201	3.50671	3.51389	3.49675	5.99707	6.01993	5.994
11358	0.976032	1.00115	0.983574	3.49923	3.50356	3.49926	5.99776	6.01103	5.98592
11358.5	0.980986	0.998964	0.980375	3.49926	3.51124	3.50458	5.98996	6.00216	6.01486
11359	0.972834	0.984087	0.983295	3.50235	3.516	3.49363	5.98481	6.00529	5.99467
11359.5	0.971868	1.00112	0.980272	3.48655	3.50314	3.49644	6.00101	6.00211	6.00088
11360	0.966271	0.997122	0.975399	3.49487	3.50589	3.49727	5.98712	6.00284	6.00022
11360.5	0.974878	0.995215	0.977008	3.49442	3.49688	3.49749	5.99725	5.99567	5.98434
11361	0.976787	0.983123	0.972138	3.49529	3.49872	3.4892	5.98161	5.99741	5.98162
11361.5	0.974534	1.00108	0.974151	3.49059	3.4956	3.48011	5.98271	6.00973	5.98355
11362	0.971595	0.986421	0.972729	3.49588	3.49437	3.50046	5.98712	6.00026	5.98569
11362.5	0.972405	0.996096	0.973554	3.4819	3.50039	3.48372	5.98769	5.99186	5.98855
11363	0.980895	1.00247	0.971631	3.48927	3.50705	3.48355	5.987	5.99982	5.99046
11363.5	0.973942	0.996583	0.974379	3.48952	3.49788	3.49543	5.98703	5.99949	5.99003
11364	0.981098	0.999644	0.97148	3.49429	3.48877	3.48487	5.96974	5.98404	5.973
11364.5	0.975363	0.978729	0.976166	3.49172	3.494	3.48409	5.98632	5.9886	5.9764
11365	0.970664	0.980809	0.978233	3.47966	3.49511	3.48533	5.98313	5.98268	5.9802
11365.5	0.970443	0.988442	0.972773	3.4769	3.50137	3.48442	5.98676	5.98357	5.97821
11366	0.966838	0.989613	0.97977	3.4795	3.48697	3.48462	5.99113	5.98726	5.98263
11366.5	0.971441	0.991385	0.968941	3.4849	3.49278	3.48867	5.97205	5.99231	5.97799
11367	0.970712	0.991146	0.969231	3.47416	3.49616	3.47277	5.97998	5.99981	5.97664
11367.5	0.96826	0.989958	0.972939	3.46964	3.48539	3.47808	5.97814	5.96773	5.97894
11368	0.976018	0.971428	0.974635	3.4746	3.4859	3.48272	5.96793	5.98505	5.97242
11368.6	0.967996	0.976114	0.969432	3.47978	3.49225	3.48096	5.97698	5.9848	5.96647
11369.1	0.971397	0.989955	0.963073	3.47913	3.48534	3.47994	5.97437	5.98794	5.97138
11369.6	0.970374	0.97654	0.967141	3.48195	3.4902	3.48373	5.98373	5.98052	5.97385
11370.1	0.974813	0.988746	0.977054	3.48175	3.4838	3.48256	5.97174	5.9894	5.98387
11370.5	0.979226	0.987938	0.972814	3.49169	3.4905	3.48178	5.97733	5.98467	5.97612
11371	0.976109	0.98336	0.989278	3.49046	3.48995	3.49265	5.9722	5.97671	5.96586
11371.5	0.975288	0.979729	0.970462	3.47094	3.48755	3.48677	5.96493	5.98171	5.9811
11372.1	0.972191	0.97112	0.975933	3.48276	3.48366	3.47792	5.98103	5.98939	5.96463
11372.6	0.975729	0.988319	0.97637	3.47987	3.4799	3.48778	5.97918	5.98452	5.9835
11373	0.969647	0.987603	0.979784	3.48429	3.49577	3.46959	5.96177	5.98511	5.97112
11373.6	0.974513	0.987499	0.974079	3.47895	3.48347	3.48939	5.97516	5.99259	5.96184
11374.1	0.975687	0.983439	0.962278	3.47911	3.47759	3.47923	5.97528	5.97544	5.97343
11374.6	0.981484	0.982224	0.970232	3.47049	3.48544	3.47837	5.96933	5.98308	5.97362
11375.1	0.981496	0.983735	0.962833	3.47461	3.48884	3.4805	5.95697	5.97837	5.96784
11375.5	0.977612	0.9802	0.970847	3.48143	3.46694	3.48251	5.97134	5.96402	5.97921
11376	0.983051	0.97456	0.975734	3.47751	3.48128	3.47066	5.96933	5.96796	5.97756
11376.5	0.981812	0.987235	0.978305	3.47641	3.48731	3.46509	5.98108	5.98554	5.96999
11377	0.983476	0.985172	0.971085	3.46893	3.48272	3.47342	5.97753	5.97171	5.98035
11377.5	0.980308	0.965899	0.961897	3.47698	3.48081	3.48344	5.96797	5.96463	5.95744
11378	0.979129	0.985573	0.965911	3.47311	3.47877	3.47351	5.96454	5.97724	5.96845
11378.6	0.984695	0.981997	0.968841	3.4791	3.48393	3.46932	5.96992	5.98396	5.96148
11379.1	0.974174	0.986286	0.974235	3.48038	3.48073	3.4745	5.96954	5.98071	5.97206
11379.5	0.970814	0.985482	0.97786	3.46793	3.47852	3.46251	5.97878	5.96486	5.96625
11380	0.977213	0.989571	0.976904	3.46161	3.48309	3.47518	5.97154	5.96408	5.96882
11380.5	0.986051	0.987077	0.973886	3.47081	3.4843	3.47711	5.96963	5.96446	5.96977
11381	0.982683	0.985929	0.969617	3.47734	3.47263	3.46576	5.96988	5.96429	5.96215
11381.5	0.981401	0.99041	0.97534	3.47166	3.48055	3.46794	5.9764	5.97229	5.96763
11382	0.982202	0.982926	0.979157	3.47479	3.48128	3.47615	5.96511	5.96696	5.96809
11382.5	0.981723	0.989379	0.976781	3.47085	3.48694	3.47506	5.96861	5.98197	5.9639
11383.1	0.987419	0.990808	0.988731	3.46106	3.48901	3.48094	5.96184	5.97255	5.96133
11383.5	0.98675	0.989293	0.975814	3.47797	3.48087	3.47643	5.96775	5.97116	5.98219
11384.1	0.984055	0.985312	0.984383	3.47306	3.47516	3.47566	5.97374	5.96823	5.95592
11384.6	0.989012	0.991776	0.97278	3.478	3.46787	3.47448	5.96698	5.96776	5.96222
11385	0.990892	0.995215	0.978439	3.47033	3.47733	3.47109	5.96485	5.97425	5.95721
11385.5	0.980118	0.99563	0.983261	3.47892	3.48497	3.47868	5.9704	5.96798	5.96483
11386	0.98688	0.99136	0.980149	3.47323	3.47244	3.45907	5.96093	5.96849	5.96676
11386.5	0.994452	0.993073	0.977923	3.4761	3.46752	3.47998	5.96459	5.97269	5.96594
11387.1	0.994008	0.998421	0.980774	3.46166	3.48006	3.47566	5.97294	5.96515	5.97833
11387.5	0.985695	0.997979	0.979839	3.47228	3.47148	3.47781	5.9761	5.96031	5.96607
11388	0.993335	1.00008	0.979674	3.47663	3.4699	3.47305	5.97115	5.97138	5.95445
11388.6	0.991952	1.00198	0.988815	3.46958	3.47683	3.47	5.95877	5.96268	5.96288
11389.1	0.991257	0.992748	0.981304	3.4704	3.47583	3.48215	5.97706	5.9696	5.97128
11389.6	0.994653	1.0014	0.978702	3.48054	3.48185	3.47502	5.97413	5.97935	5.97647
11390	0.996549	0.990729	0.981231	3.47518	3.47629	3.48283	5.96991	5.97601	5.97822
11390.5	0.993031	0.993308	0.974628	3.46794	3.47107	3.47022	5.97099	5.97418	5.96556
11391	0.990793	0.98885	0.977995	3.48748	3.48874	3.48487	5.97269	5.97869	5.96383
11391.5	1.00253	0.990426	0.983331	3.47788	3.47309	3.475	5.97361	5.98108	5.97275
11392	1.00513	0.990361	0.984406	3.47641	3.46716	3.47141	5.96628	5.96595	5.96815
11392.5	1.00574	0.998362	0.984352	3.47047	3.48304	3.47366	5.96159	5.98162	5.98004
11393	0.998033	0.992917	0.980421	3.47593	3.47835	3.47363	5.96783	5.96939	5.96584
11393.6	0.99983	1.00621	0.981775	3.47382	3.48295	3.48012	5.97347	5.96846	5.966
11394.1	1.00664	0.995503	0.988299	3.47592	3.48061	3.47971	5.97107	5.97395	5.97013
11394.5	1.00017	0.9877	0.981814	3.47325	3.4809	3.47663	5.97473	5.97667	5.96985
11395	1.00204	0.99508	0.9843	3.4679	3.48367	3.47983	5.9747	5.96592	5.97243
11395.6	1.00949	0.986698	0.99649	3.48763	3.46914	3.48083	5.96224	5.97261	5.97485
11396.1	1.00661	0.995563	0.996023	3.48948	3.48758	3.47795	5.98283	5.96906	5.97416
11396.6	1.0096	0.983097	0.99876	3.4855	3.47938	3.48039	5.97287	5.97816	5.97105
11397	1.0109	0.994327	0.994457	3.47763	3.47302	3.47375	5.97292	5.97506	5.97657
11397.5	1.00735	0.999745	0.999371	3.48413	3.47785	3.47143	5.98094	5.9808	5.97895
11398	1.01371	0.993003	1.00994	3.47946	3.48635	3.47493	5.99533	5.98584	5.98044
11398.6	1.00877	0.990552	1.00102	3.48653	3.48198	3.49192	5.96697	5.98449	5.97826
11399	1.00606	1.00694	1.00319	3.48613	3.48643	3.48193	5.98039	5.98236	5.98149
11399.6	1.00885	0.997414	1.002	3.48842	3.48847	3.48317	5.97602	5.98464	5.97844
11400.1	1.01258	0.987704	1.00212	3.49389	3.49177	3.49351	5.98864	5.99525	5.97658
11400.5	1.01341	1.00017	1.00077	3.49124	3.48043	3.48087	5.97798	5.98452	5.9793
11401	1.01325	0.981247	1.00616	3.4968	3.48748	3.49864	5.98273	5.98186	5.98622
11401.6	1.00761	0.99414	1.00421	3.48889	3.48746	3.48259	5.97517	5.99152	6.0037
11402.1	1.00558	0.991487	0.997184	3.49453	3.49328	3.49585	5.97968	5.98048	5.98093
11402.6	1.01614	0.991227	1.00581	3.48348	3.49014	3.49253	5.98487	5.9906	5.98856
11403.1	1.00319	0.99904	1.00785	3.49561	3.49121	3.49309	6.00006	5.97845	5.97864
11403.5	1.00612	0.991852	1.00095	3.49654	3.50224	3.50757	5.99206	5.99724	5.99699
11404	1.01211	0.989509	1.00005	3.49899	3.49304	3.49815	5.9961	5.99434	5.98296
11404.5	1.01037	0.992791	1.01177	3.49203	3.48342	3.49535	5.99253	5.9962	5.99973
11405	1.00708	0.987955	1.01043	3.49611	3.50154	3.48988	5.99008	5.98031	5.9917
11405.5	1.01344	0.990243	1.00493	3.50276	3.49719	3.50027	6.00757	5.99941	5.99685
11406	1.0163	0.992023	0.99143	3.49091	3.48896	3.49455	5.99823	5.9892	6.00796
11406.6	1.01955	0.990954	1.01461	3.49776	3.49697	3.50868	5.9982	5.98521	6.01068
11407	1.01213	0.988101	1.01277	3.49662	3.49483	3.50355	6.00212	5.99493	5.99753
11407.5	1.01511	0.997677	1.00816	3.49465	3.50185	3.49031	6.00115	5.99936	6.00304
11408	1.02593	0.997529	0.99947	3.49271	3.49371	3.49263	6.00107	6.00079	6.01044
11408.5	1.01372	1.01379	1.00374	3.51065	3.49848	3.49938	6.00496	6.00214	6.00369
11409.1	1.01059	0.990757	1.00972	3.50228	3.49791	3.51106	6.00963	5.98865	6.00601
11409.6	1.01252	0.987046	1.00555	3.50478	3.5075	3.50476	5.99394	5.99823	6.00352
11410	1.00988	0.993366	1.00883	3.50273	3.50612	3.50151	6.00081	5.99565	5.9956
11410.5	1.01277	0.992985	1.01454	3.4977	3.50817	3.5079	6.00605	5.99089	6.00116
11411	1.00488	0.995109	1.02378	3.50923	3.50269	3.51214	6.01253	6.00007	6.0058
11411.5	1.01655	1.0024	1.00593	3.4997	3.51433	3.50784	6.00265	6.01314	6.01464
11412.1	1.01342	0.998397	0.998084	3.50937	3.50187	3.50546	5.99766	5.99474	6.01048
11412.6	1.00848	0.997457	1.00323	3.5085	3.50487	3.51239	6.00757	6.00286	6.00814
11413	1.01065	0.997907	1.00476	3.50959	3.50653	3.49938	5.99964	6.00916	6.00788
11413.5	1.01567	1.00178	1.01043	3.51912	3.51454	3.51684	6.0032	6.00034	6.01106
11414	1.01653	1.0002	1.01351	3.50938	3.50783	3.50931	5.99412	6.0079	6.00485
11414.6	1.01644	1.00334	1.018	3.50857	3.50716	3.51614	6.00298	6.00553	6.0048
11415.1	1.00646	1.0005	1.00784	3.50793	3.51225	3.51507	6.00652	6.00569	6.0035
11415.5	1.01047	0.989814	1.01847	3.51898	3.51582	3.50644	6.0079	6.0061	6.01832
11416.1	1.01929	1.00192	1.00901	3.51873	3.50923	3.50741	6.00179	6.00834	6.00695
11416.6	1.01034	1.00427	1.01022	3.51734	3.51334	3.51635	6.01602	6.01368	6.01099
11417	1.00872	1.00669	1.00912	3.51931	3.51603	3.51499	6.01081	6.01562	6.00513
11417.5	1.00872	0.997927	1.01439	3.5178	3.5177	3.51059	6.01062	6.01564	6.01058
11418	1.00797	1.00536	1.01999	3.51772	3.51533	3.51719	6.00961	6.00027	5.99726
11418.5	1.01046	0.999193	1.01406	3.5198	3.50473	3.50918	6.01728	6.01666	6.00783
11419.1	1.01085	0.992488	1.01189	3.49692	3.51989	3.51519	6.02635	6.01234	6.01122
11419.6	1.00774	0.99778	1.01164	3.5073	3.53041	3.51295	6.00453	6.01229	6.01496
11420	1.00348	1.00688	1.00907	3.51472	3.51316	3.51655	6.0069	6.0019	6.02462
11420.6	1.01184	1.00088	1.00757	3.51523	3.51415	3.51998	6.01749	6.00353	6.01816
11421.1	1.01112	1.00361	1.01102	3.52208	3.52245	3.52257	6.00093	6.0048	6.02454
11421.6	1.00238	1.00583	1.02381	3.5209	3.51475	3.52371	6.02064	6.00783	6.00984
11422	1.00471	1.0024	1.0249	3.50647	3.52019	3.51544	6.01329	5.99269	6.01189
11422.6	1.01134	0.993184	1.0088	3.51685	3.52714	3.52175	6.0131	5.99749	6.01062
11423.1	1.00739	1.01157	1.01464	3.51352	3.51401	3.51221	6.00327	5.99576	6.0154
11423.5	1.01056	0.994215	1.00185	3.5153	3.5252	3.52371	6.00753	6.00526	6.00229
11424	1.00833	1.00807	1.00922	3.51901	3.51103	3.52044	6.01555	6.00241	6.01062
11424.5	1.01237	1.0082	1.00464	3.52151	3.52976	3.51972	6.00511	6.00405	6.00709
11425	1.00718	1.01272	1.0056	3.52753	3.52007	3.53186	6.00507	6.01219	6.00675
11425.6	1.00684	1.01456	1.00987	3.51408	3.51912	3.52282	6.01445	6.00518	6.02521
11426	1.00425	1.01177	1.01985	3.51714	3.51888	3.51075	6.01071	6.00763	6.00106
11426.6	1.01045	1.00727	1.01019	3.51162	3.50517	3.52685	6.01637	5.99176	6.01067
11427.1	0.99992	1.00419	1.00686	3.52024	3.50605	3.52105	6.01913	6.01112	6.01311
11427.5	1.00192	1.01125	1.01088	3.51971	3.51342	3.51154	6.01699	6.00783	6.01027
11428	1.00539	0.999533	1.01453	3.52121	3.51705	3.51405	6.00727	6.00728	6.01318
11428.6	1.0001	0.995347	1.00306	3.5126	3.50641	3.51426	6.00993	6.00539	6.00991
11429	1.00507	1.00231	1.01784	3.51503	3.51968	3.51716	6.01423	6.00284	6.00546
11429.5	1.00953	1.00641	1.01204	3.5091	3.51205	3.51171	6.00551	6.00562	6.00737
11430.1	1.00868	1.0087	1.01232	3.51716	3.51861	3.51604	6.00737	6.00449	6.01257
11430.5	1.00055	1.00838	1.0088	3.50938	3.52793	3.52468	6.00714	6.00618	6.01281
11431	1.00557	1.00303	1.01163	3.50584	3.51561	3.52389	6.01672	6.00883	6.00452
11431.5	1.00689	1.00169	1.00309	3.524	3.51091	3.51332	6.00856	5.99831	6.02039
11432	1.00386	1.00671	1.01416	3.51225	3.51404	3.51455	6.01861	6.00333	6.00433
11432.5	0.998982	0.999361	1.0039	3.52275	3.50974	3.51417	5.99173	6.01514	6.01128
11433	0.997349	1.00997	1.0058	3.51316	3.51037	3.50777	6.00207	6.00999	6.01053
11433.6	1.00344	1.00755	1.01431	3.51356	3.50683	3.50685	6.01588	6.00106	6.01223
11434	1.0043	1.01148	1.00818	3.51744	3.50339	3.51686	6.00604	6.01249	6.00941
11434.5	1.00196	1.00615	1.01269	3.50055	3.51534	3.50373	6.00448	6.0047	6.00251
11435.1	1.00879	1.00413	1.01246	3.50875	3.50835	3.51301	5.99492	6.00544	6.00866
11435.6	0.994253	1.00416	1.0134	3.50128	3.51988	3.50881	6.00998	6.00827	6.01185
11436.1	0.999859	1.01466	0.996986	3.51389	3.51545	3.51521	6.00817	6.00544	6.01057
11436.6	1.00723	1.00284	1.00895	3.51507	3.51076	3.51793	6.01024	6.00501	6.00822
11437	0.996527	1.0059	1.00638	3.51838	3.52437	3.5077	6.01019	6.01634	6.00086
11437.5	1.00009	0.998631	1.01195	3.51745	3.52038	3.51329	6.00802	6.00413	5.98274
11438	0.996132	1.0087	1.01748	3.52069	3.51368	3.50846	5.99726	6.00801	6.0063
11438.5	0.998883	1.0088	1.00823	3.50781	3.51024	3.51412	6.00759	6.00122	6.00209
11439	1.00083	1.00393	1.01898	3.51165	3.52122	3.51049	6.00197	6.00664	6.01151
11439.5	0.994128	0.998725	1.00639	3.50665	3.51598	3.50545	6.01166	5.99806	6.0006
11440.1	1.00141	1.00609	1.01061	3.51011	3.5108	3.5193	6.00262	5.9877	6.01405
11440.5	1.00584	1.00611	1.00479	3.51368	3.50003	3.51757	6.00942	6.0082	6.01394
11441.1	0.992466	1.01486	1.00418	3.51655	3.5093	3.51322	6.00719	6.00183	6.00182
11441.5	0.994015	1.00501	1.01267	3.50357	3.51139	3.51909	6.00952	5.99765	5.99945
11442.1	1.00349	1.00242	1.01398	3.50397	3.50384	3.50849	6.00972	5.99961	6.00541
11442.6	0.993719	1.0114	1.00198	3.51405	3.51562	3.50909	6.00137	5.9969	6.0045
11443.1	0.990695	1.0068	1.00749	3.52135	3.51471	3.51457	6.01899	6.00622	6.00173
11443.5	0.99199	1.0029	1.00663	3.51102	3.51819	3.52467	6.00326	5.9981	6.01466
11444	0.993495	1.01076	1.0103	3.51027	3.51436	3.50591	6.01569	5.9954	6.01275
11444.5	0.996233	1.00699	1.00682	3.50551	3.51318	3.5103	5.99432	6.00165	6.00121
11445.1	1.00036	1.0167	1.00299	3.51372	3.51231	3.50148	5.9999	5.99183	6.01345
11445.5	0.996184	1.01218	1.01577	3.50892	3.5198	3.51466	6.01139	5.99697	6.00935
11446	0.99797	1.0144	1.00872	3.51482	3.51382	3.51805	6.02414	6.00521	6.01455
11446.5	0.999933	1.00728	1.01905	3.5101	3.5203	3.51961	5.99718	6.00431	6.00617
11447	1.00755	1.0237	1.00758	3.50507	3.51415	3.52105	6.00418	5.99368	6.00932
11447.5	0.998803	1.01213	1.00974	3.51735	3.51399	3.50168	6.00953	5.99282	6.02093
11448	1.00379	1.00951	0.9986	3.51884	3.5179	3.51829	6.00296	6.01366	6.01369
11448.5	0.999086	1.01527	0.992887	3.51578	3.51908	3.50806	6.00718	6.00453	6.01527
11449	0.997572	1.01131	0.99385	3.5174	3.51427	3.49998	5.99734	5.99265	6.00378
11449.6	0.992521	1.00659	1.00418	3.50782	3.50619	3.50991	6.01599	6.00016	5.99869
11450.1	0.9968	1.0119	1.00402	3.51496	3.51328	3.50404	5.99569	6.01038	6.01348
11450.6	0.992833	1.00589	1.00395	3.5148	3.50706	3.51629	6.0078	6.00708	6.00674
11451	0.991673	1.00962	0.990161	3.51237	3.52185	3.5005	6.00677	5.99051	6.00349
11451.5	0.999145	1.01851	1.00338	3.50943	3.51446	3.50892	6.01559	6.00955	6.00314
11452	1.00076	1.00666	1.00358	3.51264	3.51434	3.4995	6.01461	6.00597	6.01582
11452.5	1.00384	1.0025	1.00777	3.5181	3.51705	3.50471	6.01293	6.01576	6.01285
11453	0.993763	1.01991	1.00625	3.50386	3.51416	3.5099	6.00015	6.00189	6.00523
11453.5	0.999043	1.00392	0.993449	3.51259	3.51115	3.51154	5.99627	6.02334	6.00472
11454	0.995169	1.01414	1.00011	3.50307	3.51514	3.50342	6.00399	5.9884	6.00207
11454.5	1.00394	0.998228	0.998718	3.50705	3.50387	3.50314	5.98994	5.99937	6.01167
11455	0.994743	1.00247	1.00198	3.5133	3.50339	3.5121	6.00432	6.00304	6.00943
11455.5	0.992959	1.01004	1.00928	3.51022	3.5136	3.50599	6.00324	6.01025	6.00202
11456	1.00031	1.01114	0.997887	3.50243	3.51987	3.50757	6.00484	6.01241	6.00486
11456.5	0.998402	1.00662	1.00204	3.51491	3.51032	3.5054	6.01785	5.99855	6.00778
11457.1	1.00181	1.00268	1.00864	3.50582	3.50775	3.50075	6.00975	6.0084	6.01142
11457.5	0.999035	1.00513	0.995565	3.50515	3.51167	3.51696	6.01347	5.9978	6.01274
11458	0.997323	1.00192	1.00526	3.50358	3.50344	3.50917	6.01374	6.00472	6.00133
11458.5	0.990749	1.0014	0.99539	3.50092	3.51509	3.51866	6.00227	6.00918	6.01584
11459	0.993057	1.00991	0.990768	3.50056	3.51195	3.50832	6.00273	6.01729	6.01015
11459.6	1.00144	1.00113	1.00178	3.5109	3.50802	3.50888	6.00755	6.00437	6.0084
11460.1	0.988943	0.9979	1.00223	3.50458	3.50199	3.50439	6.00548	5.99638	6.00871
11460.6	1.00001	1.00803	1.00408	3.50395	3.49766	3.50328	6.00822	6.00324	6.01336
11461.1	0.997282	1.00268	0.998257	3.50073	3.5045	3.50668	6.00132	6.00674	5.99859
11461.6	0.989794	0.996612	0.999917	3.49955	3.49444	3.50293	6.00599	6.00545	6.00839
11462	0.989828	1.01322	1.00065	3.50153	3.5127	3.49615	6.02123	5.99698	6.00998
11462.5	0.995487	1.00781	1.01388	3.505	3.51433	3.50055	6.01136	6.01508	6.01211
11463	0.995208	1.00568	0.995584	3.50379	3.50281	3.50848	6.01357	6.00929	6.01894
11463.6	0.996501	1.0097	1.00257	3.4997	3.50505	3.49622	6.01634	5.9991	6.00995
11464	0.998417	1.00939	0.99666	3.5048	3.50942	3.48884	6.01422	5.99463	6.00904
11464.5	1.00008	1.00963	0.996928	3.50756	3.51097	3.50686	6.00743	6.01398	6.00117
11465	1.00237	1.00959	0.993306	3.50062	3.5045	3.51171	6.01155	6.01587	6.00621
11465.5	0.996008	1.00791	0.990448	3.50333	3.51225	3.5044	6.00993	6.01392	5.99616
11466	0.996327	1.01275	0.988475	3.51076	3.50352	3.50237	6.00433	6.02401	6.0053
11466.5	0.999864	0.992425	0.990712	3.49813	3.49971	3.49734	6.01527	6.00897	6.00684
11467	1.00056	1.00935	0.997776	3.50329	3.50419	3.50547	6.0168	6.01986	6.0203
11467.5	0.998778	1.00771	1.0013	3.5167	3.50944	3.504	6.00682	6.01288	6.01886
11468	0.99719	1.00606	0.983919	3.50801	3.51223	3.50525	6.02275	6.01595	6.01869
11468.5	0.989844	0.997659	0.996681	3.50449	3.5053	3.49131	6.00749	6.00731	6.01361
11469.1	0.996398	1.00042	0.994357	3.49969	3.49631	3.4988	6.02295	6.0192	6.01418
11469.6	1.00629	1.00054	0.995953	3.50676	3.49348	3.50398	6.01436	6.01359	6.02395
11470.1	0.995515	1.01348	0.997469	3.50702	3.50758	3.49245	6.00894	6.01093	6.02464
11470.5	0.995429	1.01347	0.995175	3.50747	3.50387	3.50036	6.01309	6.02762	6.00904
11471	0.996764	1.01162	0.989115	3.50623	3.51243	3.51121	6.01621	6.01218	6.02053
11471.5	0.996856	1.0081	0.995815	3.5139	3.50053	3.51573	6.01957	6.01906	6.02335
11472	0.99672	1.0067	0.988386	3.5056	3.49541	3.50696	6.0209	6.00272	6.01698
11472.5	1.00145	1.01439	0.996412	3.50031	3.5104	3.51036	6.0134	6.00928	6.01291
11473	1.00115	1.00585	0.993052	3.49994	3.49766	3.50417	6.01971	6.0143	6.01605
11473.5	1.001	1.00836	0.990168	3.49242	3.5028	3.50407	6.00681	6.0138	6.00916
11474	1.00289	0.998514	0.992268	3.5049	3.51233	3.51267	6.01832	6.0052	6.02447
11474.5	0.99805	1.00768	0.996107	3.50947	3.50834	3.5101	6.01797	6.00886	6.0147
11475	0.996532	0.998893	0.996412	3.51096	3.50634	3.49857	6.01803	6.02069	6.01682
11475.5	0.996597	0.996293	0.99524	3.49862	3.49893	3.5017	6.02637	6.0119	6.01056
11476	1.00429	0.996094	1.00337	3.50571	3.50289	3.50036	6.01072	6.01271	6.01437
11476.5	1.00221	1.00066	1.00202	3.50212	3.49779	3.49755	6.00818	6.0173	6.01247
11477	1.0065	0.999718	0.990395	3.48835	3.49291	3.49862	6.01782	6.01089	6.013
11477.5	0.999685	0.991618	0.986825	3.49535	3.4951	3.50261	6.02061	6.01344	6.01683
11478	1.00208	0.992149	0.990983	3.5095	3.50475	3.48962	6.00961	6.01699	6.00164
11478.5	0.999093	0.990081	1.0027	3.50144	3.50136	3.50737	6.01312	6.00399	5.99982
11479	0.999426	0.997897	0.994427	3.49559	3.48874	3.5042	6.01619	6.01402	6.00811
11479.5	0.999957	1.00008	0.996943	3.49233	3.49936	3.49756	6.00391	6.01031	6.01135
11480	0.997295	0.988955	1.00096	3.49707	3.49578	3.4995	6.00619	6.00632	6.01519
11480.6	1.00367	0.990745	1.00434	3.49921	3.48573	3.49265	6.01247	6.00537	6.00623
11481.1	0.999292	0.997441	0.988324	3.50019	3.5006	3.49967	6.0159	6.00518	6.00894
11481.6	1.00319	0.990771	0.987	3.50688	3.49373	3.49718	6.01861	6.01177	6.00948
11482.1	1.00024	0.993655	0.986229	3.49774	3.49346	3.49514	6.00624	6.0027	5.99849
11482.6	0.993371	0.995952	0.992626	3.4906	3.50246	3.49414	6.00881	6.01887	6.01692
11483.1	0.993785	0.997364	0.983697	3.5026	3.49302	3.49191	6.00925	6.00261	5.99252
11483.6	0.998427	0.99902	0.999391	3.50131	3.49444	3.48737	6.01022	5.99426	6.00248
11484.1	0.992197	1.0031	1.00042	3.49333	3.49456	3.48645	6.006	6.01419	6.00109
11484.5	0.999508	0.998772	0.992033	3.48668	3.50071	3.49653	5.9946	6.01278	6.01107
11485	0.999194	0.999	0.991288	3.50532	3.49372	3.49366	6.00228	5.99917	5.9943
11485.5	1.00163	0.996323	0.984554	3.49079	3.49291	3.50477	5.99277	6.0018	5.99526
11486	1.00458	0.993269	0.996292	3.50355	3.49808	3.49292	5.99041	5.99695	5.99236
11486.5	1.01183	0.984888	0.986565	3.49175	3.49743	3.48951	6.00117	5.99368	5.99279
11487	1.00391	0.986989	0.994942	3.49161	3.49832	3.48539	6.00048	5.99914	5.97456
11487.5	1.00278	0.994311	0.998144	3.4892	3.48324	3.50122	5.99208	5.99311	5.997
11488	1.0032	0.994355	0.995341	3.505	3.4932	3.4846	6.00288	6.00334	6.00131
11488.6	1.00622	1.00212	0.988177	3.48391	3.48127	3.48389	5.99674	5.99235	5.99782
11489.1	1.00284	1.00122	0.995597	3.49118	3.49713	3.49087	5.99882	5.99947	6.00625
11489.5	1.00215	0.99655	0.999862	3.4897	3.48739	3.49307	5.99753	6.00025	5.98741
11490	1.00837	0.99322	0.991683	3.48956	3.48762	3.49195	6.00038	5.9979	5.98789
11490.5	1.00164	0.999649	0.998783	3.49633	3.49938	3.48705	5.98584	5.99434	5.99359
11491	1.00594	0.997437	0.997203	3.48477	3.49273	3.48895	5.9976	5.99842	5.99754
11491.5	0.999454	0.989332	0.996999	3.48336	3.49561	3.47768	5.99307	6.00503	5.99166
11492	1.00045	0.994193	1.00538	3.48752	3.49543	3.49472	5.9845	6.00581	5.98136
11492.5	1.00538	0.994169	0.993523	3.48278	3.49209	3.48519	5.99291	5.98451	5.99375
11493.1	0.99725	0.990857	0.993271	3.49056	3.48595	3.48692	5.98033	5.99105	5.9949
11493.5	1.00209	0.998223	1.00398	3.4888	3.48826	3.49077	5.9894	5.99383	5.99298
11494	0.995406	1.00113	0.997486	3.48659	3.48596	3.49123	5.99048	5.99484	5.98796
11494.5	0.994694	0.996405	0.998231	3.48641	3.47883	3.4971	6.00502	5.99189	5.98933
11495	1.00367	0.997711	1.00066	3.49214	3.48296	3.4827	5.9834	5.99413	5.9858
11495.5	1.00421	0.999333	0.990222	3.49105	3.47976	3.48952	5.99376	5.99497	5.98817
11496	0.999282	1.00202	0.990237	3.48679	3.49195	3.49146	5.99025	5.99325	5.99085
11496.5	0.995908	0.998014	0.995122	3.4895	3.49128	3.48707	5.97924	5.98799	5.98468
11497	1.00571	0.998729	0.995009	3.48719	3.48053	3.48705	5.98827	5.98372	6.00245
11497.5	1.00737	0.993317	0.979699	3.48859	3.48391	3.4927	5.98596	5.98525	5.99714
11498	0.999391	0.992756	1.00248	3.4796	3.49159	3.48211	5.98161	5.97574	5.97367
11498.5	1.00317	1.0091	0.996142	3.49098	3.47711	3.49	5.9802	5.9815	5.99208
11499	1.00585	0.994443	0.993458	3.48804	3.48824	3.49135	5.99827	5.98246	5.97775
11499.5	1.00344	1.00349	0.987349	3.48602	3.48003	3.50451	5.99581	5.98751	5.97882
11500	1.00514	0.982483	0.997796	3.49478	3.50012	3.49276	5.99526	5.98273	5.98831
11500.5	1.01035	0.998948	1.00318	3.48988	3.48302	3.48814	5.99613	5.98252	5.9984
11501.1	1.0028	0.994523	0.988874	3.48488	3.4891	3.48666	5.99224	5.9834	6.00242
11501.6	0.997031	0.994686	0.99659	3.50092	3.4969	3.48395	5.99263	6.00254	5.98352
11502	1.0006	0.998964	0.996788	3.49327	3.4975	3.49546	5.99531	5.98503	5.9899
11502.5	0.99981	0.990561	0.995942	3.49095	3.48006	3.49361	5.98838	5.99643	5.97604
11503.1	0.998903	1.0013	0.982241	3.49208	3.48982	3.48691	5.98902	5.97594	5.99045
11503.6	0.993586	0.994317	0.997717	3.49059	3.48876	3.48405	5.98606	5.99097	5.98167
11504	1.00846	0.998506	1.00075	3.49286	3.4822	3.48372	5.99067	5.98888	5.98718
11504.5	0.994473	0.993613	1.00167	3.49406	3.48612	3.49307	5.98708	5.99413	5.9815
11505	1.00321	0.987794	1.0025	3.49252	3.48167	3.48253	5.97954	5.98191	5.97263
11505.5	1.00509	0.985682	0.993722	3.50301	3.49073	3.48663	5.98015	5.98275	5.98743
11506	0.999982	0.982847	1.00101	3.48842	3.49133	3.48971	5.97646	5.97689	5.98659
11506.5	1.0003	0.984996	0.991652	3.49207	3.48363	3.4992	5.98524	5.97715	5.99086
11507	1.00203	0.991032	1.00517	3.48635	3.48729	3.49863	5.98067	5.98952	5.98718
11507.5	1.00011	0.98461	1.00366	3.49043	3.48447	3.49057	5.98841	5.98885	5.98356
11508	1.00984	0.989308	0.992192	3.49164	3.48168	3.49229	5.98784	5.97912	5.98964
11508.5	1.00079	0.997681	0.990836	3.49299	3.49747	3.49325	5.99372	5.981	5.98529
11509	0.999763	0.982408	1.00896	3.49239	3.48943	3.49409	5.98202	5.99492	5.98552
11509.5	1.00529	0.987411	0.998335	3.48893	3.47698	3.51062	5.9952	5.99201	5.97553
11510	0.993241	0.98705	0.994483	3.47754	3.48173	3.49942	5.98837	5.98276	5.98386
11510.5	1.00035	1.00035	1.00766	3.49547	3.47592	3.48239	6.00055	5.99925	5.9893
11511.1	1.00294	0.98704	1.00461	3.49864	3.49664	3.50033	5.98342	5.98452	6.00082
11511.6	1.00512	1.00135	1.0038	3.49375	3.49065	3.49726	6.00153	5.99347	5.98574
11512.1	0.999816	0.993878	0.990958	3.49043	3.50752	3.50182	5.99149	6.00359	5.99071
11512.5	1.00707	0.978808	0.990436	3.489	3.49276	3.49164	5.98431	5.97611	5.97609
11513	0.996688	0.98995	0.999691	3.4978	3.4892	3.49042	5.97882	6.00037	5.99578
11513.5	0.99712	0.995787	0.995313	3.50586	3.49618	3.49704	5.99211	5.99521	5.98408
11514	1.00181	0.988572	0.998164	3.50518	3.48433	3.49781	5.99438	6.00107	6.00016
11514.5	1.00611	0.998257	1.00145	3.49823	3.488	3.48487	5.98961	6.00081	5.99725
11515	0.998448	0.988925	0.991441	3.49803	3.49023	3.50124	6.00347	5.99746	5.99372
11515.5	0.998398	0.988666	1.00372	3.49586	3.49636	3.49424	5.98683	5.98653	5.99533
11516	1.00098	0.997619	0.999667	3.49875	3.48397	3.49754	5.99227	5.98849	5.98492
11516.5	0.99591	0.987143	1.00206	3.50903	3.49624	3.48617	5.98711	5.99526	5.99387
11517	0.997991	0.986833	1.00538	3.50106	3.48902	3.49559	6.00037	6.00619	5.99635
11517.6	0.990776	0.994361	1.0052	3.499	3.49025	3.49095	5.9864	5.99945	5.98398
11518	0.992993	0.993592	0.998256	3.49729	3.49002	3.50638	5.9763	5.99534	5.99841
11518.5	0.996766	0.991447	0.993374	3.49874	3.48979	3.50222	5.99051	5.98852	5.99773
11519	1.00539	0.99374	1.00274	3.4928	3.4985	3.50668	5.98732	5.99097	5.99982
11519.5	1.00475	0.989197	0.998183	3.49166	3.49757	3.50902	5.99328	6.00006	5.98969
11520	0.999447	0.988707	1.00598	3.48982	3.50335	3.50587	5.99452	5.99131	5.98583
11520.5	0.99544	0.977189	0.997866	3.50213	3.49269	3.48875	5.99231	5.99599	5.99151
11521	0.991575	0.986558	0.998597	3.49056	3.50008	3.49092	5.9856	6.00182	5.99266
11521.5	0.997606	0.988826	1.00601	3.48797	3.48897	3.50202	5.99381	5.99609	5.98222
11522	1.00649	1.00233	1.0017	3.50054	3.50398	3.50129	5.9849	5.99098	6.00583
11522.5	1.00266	0.987046	1.00197	3.49941	3.50081	3.5046	5.99745	5.98615	5.99552
11523	0.997043	0.993211	1.00466	3.49675	3.50236	3.49452	5.98654	5.99256	5.98746
11523.5	1.00297	0.993371	1.00566	3.50316	3.5091	3.48851	5.99335	5.98698	5.99716
11524	0.997572	0.992251	0.997269	3.50183	3.50066	3.50988	5.99269	5.99841	6.00244
11524.6	1.00441	0.983322	1.00672	3.50323	3.49676	3.50587	5.99783	5.9939	5.98061
11525.1	0.994467	0.99458	0.992512	3.49408	3.48892	3.495	5.99455	6.00304	6.00004
11525.5	1.00426	0.991244	0.991669	3.49967	3.50713	3.49987	5.99388	5.99919	6.0135
11526	0.997907	1.002	1.00253	3.50613	3.50093	3.49941	5.97946	5.98674	5.99992
11526.5	0.999354	0.999298	1.00234	3.49454	3.50162	3.5006	5.99623	5.99591	5.99885
11527	0.999872	0.987549	0.998575	3.49852	3.49467	3.50202	6.00025	6.00891	5.99538
11527.5	0.993095	0.993311	0.995873	3.51159	3.49594	3.51154	6.00285	5.9968	5.99529
11528	0.995911	0.982329	0.997685	3.50198	3.50525	3.50878	5.98802	5.99093	6.00088
11528.5	1.0008	1.00627	1.00786	3.49209	3.49945	3.50844	6.01239	5.99752	6.01112
11529	0.991653	1.00079	1.00622	3.51758	3.49521	3.50558	6.00075	5.99831	6.00414
11529.5	1.00338	0.995154	0.997066	3.50068	3.50448	3.50119	6.00512	5.99893	6.00439
11530	0.999869	0.994849	0.987084	3.5059	3.49334	3.50222	5.99823	5.99293	5.99399
11530.5	1.00272	1.00693	1.00831	3.51091	3.50516	3.50586	6.00253	6.00802	6.00527
11531	1.00266	0.994035	1.01068	3.50409	3.4902	3.51437	6.00243	5.98531	6.00498
11531.5	1.0032	0.988045	0.995221	3.49981	3.49884	3.50711	5.997	5.99922	6.00931
11532.1	0.991596	0.995175	1.00909	3.51095	3.49542	3.51179	5.9997	5.99614	5.99842
11532.5	0.99843	0.995878	0.999978	3.50644	3.50494	3.4975	6.00593	6.00052	5.99113
11533	0.997388	0.992561	0.9968	3.50436	3.50458	3.50735	6.00853	5.99294	6.01164
11533.5	0.996091	0.994721	1.00254	3.4983	3.51123	3.50568	6.00998	6.00079	5.99883
11534	1.00214	0.999224	0.995858	3.50742	3.50857	3.51182	6.00957	6.00294	5.99366
11534.5	1.00468	1.00425	0.990792	3.50493	3.48985	3.49573	6.00381	6.01934	6.01494
11535	0.998992	0.994553	0.99507	3.51811	3.50606	3.4902	6.00952	6.00698	6.00755
11535.5	0.991849	0.996185	1.00289	3.50293	3.49595	3.49411	6.00773	6.0077	6.00585
11536	1.00215	0.993088	1.01464	3.51469	3.50601	3.50509	5.9982	5.99708	6.00203
11536.5	1.00276	0.995523	1.0185	3.50338	3.49818	3.51213	6.00699	6.00305	5.99876
11537.1	0.99308	0.993867	1.00611	3.51257	3.50164	3.50016	6.03047	6.01094	6.01341
11537.6	0.996375	1.00053	1.00863	3.50774	3.50403	3.49927	5.99287	6.00467	6.009
11538	1.00016	0.996109	1.00234	3.49999	3.50026	3.5032	6.01586	6.00048	6.01525
11538.5	1.00041	1.00006	1.01314	3.51151	3.50484	3.50591	6.01862	5.99033	6.0047
11539	1.00223	0.993334	1.00587	3.51005	3.50478	3.51443	6.01457	6.00968	6.0234
11539.5	1.00564	0.996914	1.00688	3.49718	3.5035	3.50033	6.00084	6.01044	6.01477
11540	0.997024	0.995017	1.00366	3.50808	3.49285	3.5047	6.01032	6.00593	6.00372
11540.5	1.00154	1.0059	1.0152	3.48854	3.50998	3.49601	6.01966	6.00482	5.99512
11541	0.995361	1.00227	0.998774	3.51451	3.50224	3.50882	6.01815	6.0065	6.01354
11541.5	0.993056	0.998331	0.998969	3.50425	3.50608	3.50634	6.01397	6.00017	5.99386
11542	0.999272	0.989089	1.00167	3.4995	3.49616	3.51007	6.01509	6.02058	5.99824
11542.5	0.987889	0.989205	1.00424	3.50645	3.50534	3.49792	6.02551	6.01193	6.00458
11543	0.993011	0.998077	1.00437	3.5055	3.50159	3.50395	6.01028	6.01203	6.00648
11543.5	0.996979	0.985399	1.00038	3.5007	3.49947	3.51005	6.01622	5.99796	6.01139
11544	1.00015	0.996167	1.0066	3.50022	3.51348	3.5048	6.019	6.01486	5.99925
11544.6	0.994699	0.994503	1.00985	3.50756	3.49982	3.51023	6.01625	6.00785	6.00784
11545.1	0.998379	0.997388	0.999938	3.51034	3.51519	3.49682	6.01761	5.99888	6.00443
11545.5	1.00592	0.988651	0.999275	3.49849	3.49938	3.5048	6.01025	6.00677	6.00554
11546	0.998902	0.995593	0.997888	3.50775	3.51113	3.51726	6.01283	6.00958	6.01786
11546.5	0.997299	0.996093	1.00777	3.51075	3.49356	3.50412	6.01517	6.00752	6.00887
11547	0.992505	0.986139	1.00659	3.49923	3.51049	3.50576	6.00077	6.00095	6.00654
11547.5	0.999359	0.995431	1.00959	3.49676	3.50514	3.50671	6.01213	6.02585	6.00718
11548	0.997395	1.00013	0.997634	3.50488	3.50894	3.50274	6.0084	6.0206	6.00493
11548.5	0.995559	1.00549	1.00587	3.50282	3.50046	3.50284	6.01768	6.01089	6.00094
11549	1.0057	0.992811	0.997042	3.50273	3.49925	3.51183	6.01629	6.00551	6.00307
11549.5	0.996062	0.992129	0.995027	3.50332	3.51228	3.50669	6.02756	6.01868	6.01277
11550	0.991739	1.01297	1.00062	3.50424	3.50554	3.50834	6.00709	6.01449	6.00459
11550.5	0.994293	1.00237	1.0025	3.50376	3.50207	3.50897	6.00099	6.02275	6.01523
11551	1.0061	0.993431	1.00838	3.50914	3.51404	3.49669	6.02004	6.01754	6.00446
11551.5	0.995108	1.00252	1.00174	3.50306	3.50107	3.50832	6.02	6.00694	6.01146
11552	0.996495	0.998295	1.00246	3.50384	3.51066	3.51312	6.03358	6.01745	6.00977
11552.5	0.996822	0.997478	1.00186	3.51322	3.50533	3.51822	6.01242	6.01107	6.01236
11553	0.999109	1.00484	1.01066	3.51173	3.50021	3.50991	6.01058	6.00642	6.01556
11553.5	1.00634	1.00427	1.00243	3.50832	3.50369	3.51816	6.01796	6.01915	6.0239
11554	0.99776	0.996615	1.00188	3.50045	3.50056	3.49759	6.01321	6.00332	6.02001
11554.5	0.999008	0.998155	1.00043	3.49258	3.50488	3.50334	6.01046	5.99966	6.0114
11555	0.992236	1.006	1.00674	3.49973	3.49541	3.5027	6.01353	6.00803	6.00487
11555.5	1.00749	0.996964	1.01219	3.50364	3.51502	3.49934	6.01076	6.00645	6.00979
11556	0.99033	0.990562	1.00477	3.49696	3.50681	3.50978	6.00839	6.00883	6.01753
11556.5	0.989395	1.00889	0.999615	3.50153	3.5014	3.50606	6.00856	6.01239	6.01711
11557	0.999132	0.996636	1.00878	3.50232	3.49617	3.51339	6.01541	6.02414	6.00235
11557.5	0.996261	0.994975	1.00112	3.49744	3.4978	3.50648	6.00505	6.0112	6.00602
11558	0.994122	0.993099	1.01669	3.51016	3.50356	3.49878	6.00356	6.02289	6.01652
11558.5	1.00202	0.986932	1.01015	3.49853	3.50536	3.50535	6.01008	6.00591	6.01404
11559	0.995534	0.99422	0.998778	3.50504	3.50863	3.49907	6.01169	6.01124	6.00593
11559.5	0.998854	1.00151	1.00375	3.50414	3.50861	3.50527	5.99983	6.02257	6.00821
11560	1.00146	0.992453	0.999239	3.51523	3.48922	3.50711	6.00116	6.01633	6.00788
11560.5	0.999925	0.989695	1.00943	3.48988	3.50431	3.50008	6.0038	6.01737	6.01455
11561	0.9996	0.995875	1.00134	3.5018	3.50364	3.49614	6.02268	6.01701	6.01566
11561.5	1.00432	0.993565	1.00142	3.49626	3.50029	3.50925	6.0213	6.01003	6.00493
11562	1.00251	0.995323	1.00405	3.51493	3.51081	3.50989	6.01951	6.02558	6.00813
11562.5	1.00411	1.00008	1.011	3.51556	3.51184	3.50837	6.01265	6.02165	6.00908
11563	1.00278	0.993889	1.01192	3.51126	3.50169	3.49606	6.02343	6.01534	6.00291
11563.5	1.00341	1.00235	1.00999	3.49212	3.51243	3.5009	6.00936	6.0257	6.00991
11564	0.999757	1.0025	1.00012	3.51034	3.50282	3.50533	6.01482	6.01981	6.00613
11564.5	0.999079	1.00672	1.01217	3.50499	3.50344	3.49389	6.0032	6.00588	6.00098
11565	0.996685	0.996996	1.00311	3.50345	3.50238	3.49236	6.01503	6.02228	6.02119
11565.5	0.993213	0.998745	1.01236	3.50693	3.51327	3.49197	6.01588	6.01682	6.0153
11566	1.00523	0.990278	1.00647	3.50362	3.50742	3.51065	6.00018	6.02608	6.0187
11566.6	1.00427	1.01219	1.01079	3.50299	3.50635	3.49974	6.01411	6.0202	5.99695
11567	0.99855	1.00796	1.02363	3.50433	3.49637	3.49947	6.01909	6.02111	6.00115
11567.5	1.00207	1.00029	1.01156	3.49664	3.50208	3.49848	6.00877	6.01802	6.01294
11568	1.00733	1.01262	1.00408	3.50402	3.50795	3.50396	5.99715	6.01281	6.00041
11568.5	0.998001	1.00134	1.00546	3.50183	3.5073	3.50513	6.00168	6.01528	6.00236
11569	1.00242	0.997947	1.01303	3.50176	3.5106	3.50274	6.0013	6.01375	6.00083
11569.5	1.00368	1.01731	1.00726	3.49795	3.50899	3.5056	6.01261	6.01584	6.02577
11570	1.00177	1.0116	1.00482	3.49593	3.49228	3.50475	6.0145	6.01891	6.0054
11570.5	0.998071	1.01274	1.00795	3.49951	3.50056	3.50482	6.00544	6.01372	5.99975
11571.1	1.00435	1.01304	1.00162	3.49714	3.50916	3.50033	6.0092	6.00707	6.00205
11571.5	1.00207	1.00884	1.01005	3.51427	3.49715	3.49146	6.02187	6.00836	6.01363
11572	1.00588	1.01062	1.00026	3.49133	3.49133	3.50455	6.00459	6.01276	6.0125
11572.5	1.00446	1.00622	1.00504	3.49667	3.5141	3.50675	5.99331	6.00966	6.00055
11573	1.00787	1.00191	0.998717	3.49929	3.4912	3.50077	6.00769	6.00092	6.00698
11573.5	1.004	0.998849	1.00511	3.50518	3.50764	3.49753	6.01085	6.01463	6.00336
11574	1.01097	1.00261	1.01132	3.49291	3.50704	3.49969	6.00082	6.01116	6.0044
11574.5	0.999462	1.00808	1.00551	3.49828	3.50749	3.50237	6.00768	6.00378	6.01315
11575	0.996732	1.00349	1.00636	3.50794	3.49517	3.51016	6.0001	6.00452	5.99465
11575.5	0.997731	1.00631	1.00025	3.49837	3.49028	3.50897	5.99494	6.00711	6.01527
11576	0.995758	1.00393	1.00911	3.50051	3.49666	3.49525	6.00445	6.008	5.99648
11576.5	0.996677	0.999365	1.00658	3.51045	3.50701	3.50423	5.99672	5.9949	6.009
11577.1	1.01109	0.996998	1.00601	3.5039	3.50988	3.49976	6.01943	6.00595	6.00372
11577.5	0.997271	1.00659	0.996635	3.49437	3.49662	3.5004	6.00839	5.99747	5.99522
11578	0.993051	1.00866	0.994504	3.50306	3.49446	3.50797	6.01128	6.00566	6.01052
11578.5	1.00335	1.00614	0.997299	3.51236	3.50966	3.50503	5.99974	6.01378	6.00751
11579	0.998967	1.0086	1.01018	3.49936	3.50774	3.50066	5.99749	6.00506	6.01313
11579.5	1.0097	1.00224	0.999907	3.49634	3.49412	3.49905	6.00203	6.00909	5.99935
11580	1.00778	0.996907	0.999229	3.50146	3.50273	3.5056	5.99514	6.01883	6.00325
11580.5	1.00048	1.00726	1.00497	3.50384	3.50808	3.5059	6.00236	5.99787	6.01636
11581	0.994681	0.992167	0.992131	3.4876	3.49187	3.50512	5.99941	5.99562	6.00253
11581.5	0.98258	0.99899	0.995426	3.48286	3.48055	3.47736	5.98793	5.99057	5.97724
11582	0.983033	0.986758	0.987779	3.47091	3.46965	3.47353	5.96549	5.97584	5.96913
11582.5	0.977178	0.982385	0.972723	3.45507	3.47335	3.46489	5.97036	5.96948	5.96386
11583	0.978454	0.996161	0.988116	3.46309	3.47609	3.47612	5.97469	5.97855	5.98471
11583.5	0.992665	0.998	0.992573	3.48839	3.4878	3.48898	5.98441	6.00815	5.98171
11584	1.00125	1.00989	1.00672	3.4846	3.49046	3.48852	5.99877	6.00391	5.99835
11584.5	0.997783	1.00856	0.999731	3.49428	3.50338	3.5109	6.00289	5.99566	6.00182
11585	0.994295	1.00659	0.992906	3.4934	3.49135	3.5004	5.99084	5.99536	5.98707
11585.5	1.00772	1.0025	1.00586	3.50742	3.49994	3.50013	5.99284	5.99125	6.01295
11586	0.995055	0.989046	0.995358	3.50493	3.50031	3.50007	5.99461	6.00893	5.99204
11586.5	0.997616	0.9927	0.997399	3.49428	3.50764	3.497	5.99546	6.00384	6.00955
11587	1.01054	1.00386	1.00531	3.50409	3.4964	3.51173	6.00631	6.01075	5.98058
11587.5	1.00284	1.00071	0.999719	3.50077	3.49723	3.49755	5.99916	6.00338	5.99496
11588	1.00267	1.00658	1.00031	3.49518	3.50765	3.50625	6.00476	5.99726	6.00046
11588.5	1.00655	1.00278	0.989983	3.50654	3.49683	3.5095	5.99566	6.00648	5.9865
11589	1.00306	1.00461	1.00773	3.49855	3.50671	3.50625	6.00044	5.99988	6.00507
11589.5	1.00477	1.00192	0.995911	3.50204	3.49921	3.50773	6.00034	5.99704	6.00675
11590	0.999081	1.01073	1.00483	3.49759	3.50281	3.49865	5.99277	5.99653	6.0138
11590.5	1.00263	0.99834	1.00208	3.50956	3.51274	3.50685	6.00163	6.01462	6.00159
11591	1.0068	1.00297	0.99826	3.49976	3.50966	3.50868	5.99433	5.9972	6.01254
11591.5	1.00725	1.00621	0.990031	3.50495	3.5003	3.50626	6.0099	6.00176	5.98401
11592	1.00257	1.01146	0.99847	3.51043	3.50233	3.49741	5.98793	6.00875	5.99541
11592.5	1.00397	0.995737	0.98884	3.50409	3.49776	3.50679	6.00825	6.00956	6.00252
11593	1.00099	1.01221	1.00457	3.4924	3.49485	3.49939	6.0073	6.01338	5.99613
11593.5	1.0086	1.00113	1.00525	3.50326	3.49894	3.48946	6.00728	6.00249	6.01068
11594	1.0098	1.00919	1.00122	3.49945	3.49567	3.49592	6.00865	6.0027	6.00312
11594.5	0.999975	1.01977	1.00685	3.50604	3.51093	3.49624	5.99435	5.98977	6.00107
11595	1.00305	0.993991	0.999703	3.50296	3.49913	3.50246	5.99748	6.01191	6.00034
11595.5	1.00692	1.00979	1.00032	3.4976	3.50594	3.48962	6.00053	6.01718	5.99394
11596	1.00457	1.00349	0.997743	3.50041	3.50131	3.49892	6.0005	5.99968	5.99059
11596.5	0.994841	1.0065	1.01062	3.49577	3.50281	3.50001	6.01071	6.01434	5.99136
11597	0.995108	1.00964	0.997252	3.50267	3.51051	3.50432	5.99826	5.99088	6.00273
11597.5	1.00412	1.00073	1.00337	3.50142	3.49741	3.50273	6.00799	6.00635	6.00549
11598	0.999733	0.985246	1.0013	3.50945	3.50424	3.49079	5.99646	5.98894	5.99908
11598.5	1.00437	1.00834	0.999299	3.49711	3.50473	3.49558	6.003	5.99293	6.01649
11599	1.00555	1.00295	1.00393	3.50934	3.5089	3.50107	6.00969	6.00352	6.00399
11599.5	1.01047	1.00705	0.988535	3.49578	3.50946	3.4974	6.01531	6.0008	5.99757
11600	1.00891	0.995767	1.00153	3.49974	3.50285	3.49154	5.99994	6.00312	6.0132
11600.5	1.00208	0.990932	1.00368	3.48687	3.49921	3.5012	5.98904	5.99761	5.99912
11601.1	1.00059	0.99842	0.998459	3.50577	3.48888	3.5053	6.00202	6.00945	6.00201
11601.5	1.00576	1.01337	0.999389	3.49323	3.50191	3.48941	6.00349	6.01353	6.00012
11602	1.00254	1.01095	0.994854	3.48978	3.51048	3.49733	5.99977	6.01021	5.99559
11602.5	1.00572	0.991053	0.998078	3.49674	3.50047	3.48933	6.00353	6.00965	6.01078
11603	0.992831	1.00033	1.00674	3.50277	3.49827	3.49123	6.00498	5.99881	5.99878
11603.5	1.00077	1.006	0.996791	3.50598	3.50025	3.50035	6.00557	5.98999	5.9946
11604	1.00742	1.00246	1.00113	3.50584	3.4997	3.50275	6.00891	6.00998	5.99576
11604.5	1.00636	1.00492	0.989615	3.49405	3.51057	3.49711	5.99688	5.99801	6.00019
11605	0.995766	1.01455	0.999367	3.4996	3.50592	3.50887	6.00218	6.00504	6.01556
11605.5	1.00788	1.01891	1.0004	3.50151	3.49246	3.49655	5.99183	5.99369	5.99517
11606	1.00086	1.01105	1.00745	3.4986	3.4951	3.50374	5.99871	5.99985	5.99448
11606.5	0.999122	1.01126	1.00296	3.49414	3.49731	3.49486	6.00207	6.00939	5.99993
11607	1.00912	0.996317	0.991755	3.50644	3.49971	3.49597	6.00158	5.99827	5.99333
11607.5	1.00843	1.02435	0.997151	3.5007	3.49821	3.49624	5.99312	5.9986	6.00003
11608	0.997886	0.999866	1.00506	3.49401	3.50171	3.50091	5.98904	6.0101	6.00187
11608.5	1.00533	1.0149	1.00378	3.4886	3.4986	3.48596	5.99397	6.01336	6.00666
11609	1.00405	1.01231	1.00032	3.49615	3.49792	3.49476	5.99557	5.99969	6.00205
11609.5	1.00817	1.00508	0.989533	3.49826	3.49331	3.5025	5.99597	5.99747	5.99234
11610	1.01222	1.00974	0.993442	3.50745	3.50528	3.50232	5.99764	6.00658	6.0041
11610.5	1.00597	0.998655	0.991978	3.484	3.49863	3.49578	5.99208	6.00984	6.00047
11611	1.00437	1.00302	0.996456	3.49209	3.4963	3.50014	6.00412	6.0035	5.99716
11611.5	0.998627	1.00295	0.996077	3.50049	3.4918	3.49795	5.99932	6.01374	5.99518
11612.1	1.00567	1.00503	1.0017	3.50402	3.49729	3.48902	5.99907	6.00452	5.98283
11612.6	1.00272	0.999971	1.01023	3.50623	3.50228	3.49725	6.00378	5.99938	6.00114
11613.1	1.00607	0.992647	1.0131	3.49243	3.49574	3.4962	6.00892	6.01552	6.00215
11613.5	1.0045	0.994107	0.999096	3.50103	3.50054	3.49463	5.99499	6.01055	5.99142
11614	1.00465	1.01405	0.998876	3.49492	3.48753	3.49991	5.99886	6.00729	6.00135
11614.5	1.00838	1.00578	0.990525	3.48652	3.50308	3.49551	5.99178	5.99545	6.007
11615	1.0057	1.01397	0.996924	3.49983	3.50425	3.49608	5.99838	5.99714	5.99821
11615.5	1.00682	1.00266	1.0029	3.48833	3.50648	3.4907	5.98647	6.0167	5.99452
11616	1.00119	1.00979	0.996522	3.48841	3.50219	3.4974	5.99702	6.00276	6.00107
11616.5	0.998611	1.00947	1.00247	3.49961	3.48749	3.48891	5.9899	6.00415	6.00155
11617	1.00103	1.00229	0.991016	3.49654	3.49641	3.49291	5.99946	6.00288	6.00668
11617.5	1.0081	1.01166	1.00842	3.48321	3.50063	3.49058	5.99703	6.01101	6.00515
11618	1.00832	1.00605	1.00238	3.50805	3.50357	3.50194	5.99617	5.99625	6.01259
11618.5	1.00851	1.01302	1.00108	3.50243	3.49928	3.49018	5.9897	6.01516	6.00465
11619	1.00851	1.00462	0.987445	3.50086	3.49161	3.48877	6.0061	6.00551	5.99633
11619.5	1.00619	1.0033	0.993995	3.49472	3.48792	3.50088	5.99483	5.98963	6.00752
11620	1.0057	1.01894	0.996278	3.49725	3.49823	3.49579	6.00013	6.00809	6.00242
11620.5	0.998736	1.00558	1.00618	3.48228	3.48312	3.4923	6.00355	6.00959	6.00701
11621	1.01046	1.00791	1.00324	3.49134	3.49917	3.4935	6.00142	5.99171	6.00858
11621.5	0.997664	1.00955	0.998636	3.48715	3.49626	3.50275	6.00747	6.007	6.00379
11622	0.999521	1.01069	1.00417	3.48701	3.49925	3.50524	6.02415	6.01413	6.00227
11622.5	0.994272	1.00666	1.00057	3.49603	3.49377	3.50506	5.99946	6.00433	6.00021
11623	0.99913	1.00164	0.997601	3.50614	3.4907	3.48465	6.00715	6.00676	6.01179
11623.5	0.995591	1.00344	1.01586	3.49723	3.50262	3.48928	5.98437	6.00365	6.00745
11624	1.01094	1.00775	1.00556	3.5007	3.50301	3.48964	5.98756	6.00777	6.00704
11624.5	1.00329	1.00283	1.00815	3.49782	3.4827	3.5001	5.99925	6.00638	6.0118
11625	1.00361	0.999979	1.00884	3.49074	3.50651	3.49352	6.01911	6.00498	5.99683
11625.5	1.00751	1.00592	0.991146	3.49994	3.49176	3.49295	6.00025	6.00196	6.01019
11626	1.00873	1.01548	0.998067	3.50134	3.50686	3.50422	6.02013	6.00971	6.00407
11626.5	1.00417	1.00692	1.0003	3.50473	3.49377	3.50191	6.00601	6.0204	6.01096
11627	1.00809	1.01186	1.00386	3.49997	3.50286	3.50453	5.99935	6.00808	6.00102
11627.5	1.00192	1.00528	0.993815	3.49812	3.49685	3.50035	6.00398	6.00912	5.99922
11628	1.01591	1.01599	0.999827	3.49288	3.49959	3.49194	5.98833	6.00259	6.00934
11628.5	1.0088	0.987085	0.986319	3.49302	3.49552	3.50556	6.01267	5.99804	6.00467
11629	0.999338	0.997	0.999875	3.49714	3.49974	3.49578	6.00565	5.9873	5.99763
11629.5	0.996119	0.99419	0.998604	3.49762	3.48916	3.49089	6.01108	6.00009	6.00754
11630	1.00956	1.00678	1.00881	3.4913	3.4926	3.50887	5.98193	6.00335	5.99838
11630.5	0.998281	1.00307	1.00557	3.49803	3.4985	3.4984	6.0041	5.99976	6.00444
11631	1.00247	1.00748	1.00721	3.49156	3.50602	3.48986	5.99699	6.00648	5.98509
11631.5	1.00483	0.99946	1.0029	3.5017	3.50164	3.50266	6.00752	6.0021	6.00125
11632	1.00926	1.00544	0.99547	3.50914	3.49131	3.49942	6.01249	6.00928	6.00286
11632.5	1.00696	1.0111	0.99909	3.49738	3.49418	3.50788	5.99588	6.01961	6.00358
11633	0.992741	0.995893	1.00517	3.49668	3.49597	3.49226	6.00508	5.99853	5.99071
11633.5	1.00311	1.00473	1.00922	3.49983	3.50015	3.49367	6.00222	5.99937	6.00976
11634	0.996742	1.01022	0.988789	3.49967	3.49367	3.5005	6.00391	6.00209	5.98291
11634.5	1.00009	1.01188	1.00996	3.49648	3.50068	3.50105	6.00407	6.01154	6.00672
11635	1.00181	1.01627	1.00442	3.49882	3.50554	3.50023	6.01418	6.00809	6.00204
11635.5	1.00537	1.0029	0.998413	3.50685	3.50398	3.50654	6.00136	6.00434	6.00166
11636	1.01003	1.0051	0.999796	3.51832	3.50579	3.5102	5.99685	6.01283	5.9969
11636.5	1.00357	1.00787	1.01962	3.50459	3.50679	3.50889	6.00879	5.99174	6.01869
11637	1.0072	1.00823	1.0067	3.50345	3.50453	3.51784	5.99878	6.00607	6.00426
11637.5	1.01349	1.00946	1.0064	3.51196	3.50381	3.49788	6.01264	6.0153	6.00155
11638	1.00471	1.00464	1.00869	3.49791	3.51111	3.49963	6.01034	6.00814	6.01848
11638.5	1.0078	1.0022	1.0057	3.4989	3.49588	3.50425	6.00904	6.00567	5.98726
11639	1.00473	1.01134	1.00295	3.5086	3.50493	3.49937	6.00437	5.99004	6.01461
11639.5	1.00384	1.00752	1.01377	3.50736	3.50204	3.50403	6.01156	5.99914	6.01024
11640	1.0001	1.01434	1.00145	3.51133	3.49552	3.50062	6.02095	5.99915	6.00833
11640.5	1.0093	1.01221	1.01313	3.51074	3.50321	3.51057	6.0199	6.00871	6.00467
11641	1.01015	1.01054	1.01201	3.50532	3.50115	3.49395	6.00854	6.00652	6.0174
11641.5	1.0065	1.00891	1.00978	3.50668	3.50452	3.49322	6.00686	6.01381	6.01564
11642	0.998793	1.01064	1.00896	3.5052	3.50637	3.49876	5.99581	6.01227	5.99587
11642.5	1.00326	1.00325	1.00087	3.4989	3.50959	3.49515	5.99342	6.00002	5.99946
11643	1.00898	1.00852	1.00127	3.49546	3.49658	3.50248	5.99422	5.99487	5.98814
11643.5	0.994119	1.00688	0.996208	3.49314	3.494	3.49101	6.00466	5.99329	6.00414
11644	1.00165	0.992507	1.01068	3.4965	3.50638	3.4941	5.99508	5.99596	5.99478
11644.5	1.00047	0.99263	0.999575	3.49914	3.49125	3.49215	6.0061	5.98784	6.01365
11645	1.00263	0.993639	0.991882	3.49229	3.49522	3.49591	5.98832	5.98917	6.00297
11645.5	1.00108	1.00097	0.996011	3.49375	3.49069	3.49551	6.00494	6.00373	6.00342
11646	0.996683	0.996312	0.982788	3.48832	3.50335	3.49423	6.0034	6.00491	5.99434
11646.5	0.990133	0.995341	0.990807	3.49483	3.48794	3.5009	6.00259	5.99025	5.98744
11647	0.999374	0.997753	0.991842	3.50855	3.4859	3.48486	6.01055	5.98511	6.00149
11647.5	0.999648	0.9867	0.993765	3.49678	3.50745	3.49994	5.99006	5.99316	5.99903
11648	0.997459	0.999116	0.996041	3.49619	3.49967	3.49011	5.99347	6.00207	6.0054
11648.5	0.998451	1.00279	1.00254	3.49996	3.4973	3.49579	5.99753	5.97319	6.0134
11649	0.992531	0.997643	1.00277	3.49322	3.49315	3.49849	5.99916	5.99663	5.9956
11649.5	0.996208	0.988179	0.99273	3.50983	3.50015	3.51251	5.98119	5.98797	5.9865
11650	0.993443	1.00063	1.01101	3.50513	3.49545	3.49826	6.00241	5.99396	6.00159
11650.5	0.994935	1.01087	1.00351	3.49462	3.49178	3.493	5.98707	5.98014	6.00256
11651	0.993177	1.01483	0.997252	3.49071	3.49244	3.49187	5.99198	5.98371	5.99987
11651.5	0.984562	0.993478	0.992718	3.49569	3.4946	3.49768	5.99094	5.98645	5.99465
11652	1.00343	0.999476	0.999476	3.50101	3.49925	3.49979	5.99289	6.00136	6.00169
11652.5	0.99897	0.997903	0.994496	3.50014	3.4886	3.49781	5.97863	5.98539	5.98212
11653	0.999247	0.996092	1.00307	3.50146	3.49894	3.48942	5.9813	5.98397	5.98181
11653.5	1.00249	0.99607	1.00257	3.50028	3.50167	3.4949	5.97221	5.97558	5.9801
11654	0.989851	0.997525	1.00986	3.4912	3.48548	3.4867	5.98235	5.97688	5.98343
11654.5	1.00603	0.995701	1.00283	3.49319	3.49854	3.49172	5.98376	5.98341	5.97962
11655.1	0.994678	0.995567	0.992423	3.49234	3.49834	3.49792	5.98334	5.97427	5.98262
11655.5	0.996709	1.00467	0.992674	3.48604	3.49384	3.49745	5.98785	5.97797	5.97745
11656	1.00291	0.999812	0.995092	3.4942	3.49719	3.50334	5.97772	5.97868	5.9809
11656.5	1.00075	0.993522	0.980707	3.50225	3.49337	3.49561	5.96402	5.98476	5.96974
11657	0.994352	0.998483	0.990029	3.50584	3.50351	3.49569	5.98774	5.96972	5.98445
11657.5	0.998169	0.990499	0.994486	3.49843	3.49545	3.49693	5.98934	5.98101	5.98226
11658	0.999229	1.00021	0.996724	3.50294	3.48542	3.49312	5.97967	5.98056	5.97604
11658.5	0.995916	0.988585	1.00184	3.49953	3.49653	3.50094	5.9939	5.98805	6.0056
11659	0.996803	0.999557	0.990238	3.50163	3.50571	3.48912	5.97997	5.97477	5.99721
11659.5	1.00052	0.999425	0.994718	3.49935	3.50689	3.4997	5.98313	5.98282	5.98743
11660	0.993073	0.99129	1.00455	3.49636	3.49024	3.48839	5.97661	6.00205	5.99748
11660.5	1.00197	0.995175	1.00779	3.50675	3.49358	3.49164	5.99576	5.99322	5.9996
11661	0.995748	0.985969	0.999279	3.49642	3.50651	3.48659	5.96951	5.99307	5.97882
11661.5	1.00056	0.999719	0.982564	3.49281	3.49651	3.49612	5.97534	5.98403	5.97491
11662	0.991179	0.99883	0.995691	3.49986	3.49415	3.49343	5.98105	5.98497	5.99508
11662.5	0.986313	0.999858	1.00716	3.49121	3.4965	3.48678	5.99049	5.99534	6.00362
11663	0.98768	0.995853	1.00162	3.49809	3.4933	3.50227	5.98634	5.98944	5.99602
11663.5	1.0037	0.982708	1.00302	3.49681	3.49627	3.50831	5.97452	5.98326	5.98822
11664	0.989745	0.999797	1.00822	3.49253	3.50263	3.50143	5.9858	5.98424	5.9821
11664.5	0.992532	0.996505	0.99063	3.4998	3.50556	3.48756	5.98686	6.0012	5.98678
11665	1.00049	1.00604	0.99787	3.4936	3.50123	3.50201	5.98125	5.98182	5.97518
11665.5	1.00058	0.99348	1.00188	3.49046	3.50139	3.49979	5.97242	5.97888	5.97177
11666	1.00375	0.990107	0.995175	3.50639	3.50268	3.48966	5.99219	5.98353	5.99278
11666.5	0.994579	0.98924	1.00094	3.49576	3.49247	3.48988	5.97765	5.98854	5.99436
11667	0.989751	0.997995	1.00787	3.49719	3.50296	3.50257	5.9911	5.98875	5.98975
11667.5	0.991239	0.996503	1.00805	3.49045	3.49884	3.49224	5.98797	6.00519	5.99086
11668	1.00203	0.997616	0.993992	3.49236	3.49942	3.49675	5.97718	6.00266	5.99109
11668.5	1.00123	0.992086	1.00332	3.49656	3.49591	3.5107	5.97759	5.99507	5.99193
11669	1.01102	1.0027	1.00942	3.49899	3.49641	3.51026	5.98943	5.97692	5.99589
11669.5	1.0038	1.013	0.997304	3.5033	3.49358	3.50391	5.99334	6.00314	5.9889
11670	1.00605	1.01291	1.01252	3.50387	3.51418	3.49553	5.98919	6.00104	6.00361
11670.5	1.01334	1.01076	1.01973	3.51371	3.51626	3.51326	6.00699	6.02114	6.01297
11671	1.01071	1.01156	1.02982	3.50857	3.49696	3.51209	6.02162	6.00805	6.01267
11671.5	1.01254	1.01153	1.00583	3.49175	3.48751	3.48185	6.00016	6.01093	5.99977
11672	1.00037	0.986611	0.996164	3.49842	3.48138	3.49573	5.97987	5.99155	5.99922
11672.5	0.995056	0.989231	0.994288	3.49758	3.49944	3.50766	5.99734	5.97511	5.9733
11673	0.99938	1.00117	0.992259	3.50376	3.50045	3.50973	5.99361	5.97892	5.97889
11673.5	0.995843	1.00587	0.998077	3.50175	3.49856	3.49605	5.98287	5.98889	5.99854
11674	0.997239	0.998336	0.998568	3.49564	3.50008	3.49666	5.99098	5.97666	5.99139
11674.5	0.992872	1.01063	1.00183	3.49182	3.50273	3.50804	5.9822	5.96735	5.98933
11675	0.983305	0.993915	1.00146	3.50777	3.49931	3.50157	5.98979	5.97179	5.98188
11675.5	0.998196	0.992607	1.00898	3.4921	3.4907	3.49588	5.97453	5.97141	6.00199
11676	0.989711	1.00327	0.999892	3.50995	3.49751	3.50523	5.98153	5.97432	5.9876
11676.5	0.999072	0.994818	1.00007	3.49992	3.50161	3.49963	5.98754	5.98592	5.99704
11677	1.00914	1.00004	0.992094	3.49652	3.50347	3.49607	5.99348	5.97991	5.98555
11677.5	0.994117	0.995237	1.01393	3.49646	3.50553	3.50835	5.99754	5.98809	5.98693
11678	0.990562	0.993629	0.995279	3.49979	3.50015	3.50428	5.99284	5.98733	5.98414
11678.5	1.00173	1.0005	1.01571	3.50532	3.48705	3.49422	5.99481	5.98307	5.98864
11679	1.00384	1.00655	1.0026	3.51186	3.50808	3.50491	5.99583	5.96898	5.99073
11679.5	0.992444	0.993826	0.999375	3.50443	3.4957	3.49593	5.98397	5.98237	5.99407
11680	1.0051	1.00121	1.00605	3.50716	3.50072	3.49956	5.98785	5.98943	6.00822
11680.5	1.00073	1.0011	0.991101	3.50823	3.49704	3.50348	5.98993	5.9843	5.99879
11681	1.00085	1.0028	0.994762	3.50272	3.49408	3.49915	5.99309	5.98121	5.97949
11681.5	0.99167	1.01271	1.00358	3.51226	3.48833	3.49671	5.99539	5.9857	5.98903
11682	1.00115	0.997067	0.99573	3.50677	3.49928	3.51005	5.99507	5.98939	5.99241
11682.5	0.998197	0.996814	0.998594	3.5002	3.49581	3.49888	5.99462	5.9895	6.00187
11683	1.00878	1.0093	0.997923	3.50612	3.50707	3.4969	6.00442	5.99898	5.99508
11683.5	0.99859	0.9997	1.00074	3.50021	3.50118	3.50545	6.00212	5.98028	6.00912
11684	0.99576	0.998245	0.997601	3.50108	3.48461	3.49755	5.995	5.9763	5.99885
11684.5	0.997249	1.00513	1.00242	3.50597	3.50469	3.49711	5.98909	5.98666	5.97961
11685	0.992058	1.00485	0.999832	3.49081	3.50523	3.49782	5.98562	5.98636	6.00738
11685.5	0.992356	1.00429	1.00071	3.5	3.49505	3.49716	5.98496	5.99118	5.98996
11686	1.00253	1.00888	0.997021	3.49733	3.49498	3.49321	5.9934	5.99405	5.99171
11686.5	0.998888	1.00156	0.993939	3.50367	3.50455	3.50792	5.99092	5.98629	5.9932
11687	1.00421	1.00791	0.998707	3.502	3.49977	3.5057	5.99127	6.00443	5.99974
11687.5	0.997557	1.00834	1.00059	3.49857	3.50906	3.4953	5.98925	5.99548	5.99649
11688	0.999026	1.00454	0.994363	3.50656	3.50879	3.50475	6.00586	5.98469	5.98905
11688.5	1.00422	0.994443	0.997722	3.50563	3.49418	3.51043	5.98547	5.99319	5.99951
11689	1.01006	1.00452	0.997218	3.49458	3.49956	3.51347	6.01067	5.98078	5.99631
11689.6	0.99945	0.994405	1.00989	3.49034	3.49427	3.50168	5.99914	5.99347	5.99438
11690	1.00389	1.00454	0.992493	3.49938	3.49795	3.50879	5.99637	5.97998	6.00336
11690.5	0.999387	1.01009	1.00038	3.50013	3.49534	3.50418	5.99906	5.9919	6.00433
11691	0.99604	1.00212	0.998882	3.49517	3.50236	3.49595	5.99954	5.97826	6.00613
11691.5	0.994023	0.999827	0.994424	3.50488	3.49535	3.50468	5.98928	5.98366	6.0043
11692	1.00681	1.00054	0.995167	3.49499	3.50263	3.5025	5.99531	5.99978	6.00266
11692.5	1.00121	1.00226	0.992267	3.49508	3.49249	3.49779	5.99937	5.99665	6.00105
11693	0.995429	0.987622	0.999887	3.49827	3.49778	3.50273	6.00734	6.0053	6.011
11693.5	0.995357	1.00281	0.995076	3.50723	3.49359	3.49522	6.00043	6.00039	6.00113
11694	1.003	1.00203	0.999923	3.50568	3.49069	3.49902	5.99475	6.00385	5.98369
11694.5	0.996825	1.00169	1.01338	3.49572	3.5007	3.50403	5.99683	5.9968	5.99915
11695	0.998211	1.00438	0.998784	3.48028	3.49432	3.50865	6.00576	6.00033	6.01035
11695.5	0.991562	0.999567	1.00166	3.50145	3.49959	3.49439	6.00767	5.98687	6.00518
11696	1.00427	1.00605	0.990223	3.49684	3.50079	3.50888	6.00249	5.99536	5.99902
11696.5	0.992605	1.0033	1.00302	3.49638	3.49229	3.49785	5.99958	5.99449	6.01441
11697	1.00271	1.0078	1.0027	3.49425	3.50192	3.50235	6.00927	5.99057	6.01543
11697.5	1.00119	1.008	1.0042	3.49796	3.50131	3.50054	6.00259	5.99169	6.00153
11698	0.997762	1.00338	1.00236	3.50653	3.5067	3.50717	6.00683	6.00025	6.00648
11698.5	1.00108	1.00824	0.994624	3.49671	3.49735	3.49464	6.00343	6.0172	5.99447
11699	1.00297	0.996359	0.992442	3.50036	3.4999	3.5136	5.99659	6.01531	5.99273
11699.5	1.00246	1.00156	1.00192	3.49918	3.49537	3.50417	6.00565	5.99907	6.00708
11700	1.00891	0.995026	1.01365	3.50144	3.49565	3.50467	6.01126	5.99266	6.00976
11700.5	1.00707	0.990206	0.997156	3.50619	3.49197	3.50477	6.00362	5.99967	6.00567
11701	0.997125	1.00159	1.00529	3.50727	3.49961	3.50883	6.01011	5.99521	6.01243
11701.5	1.00305	0.989449	1.01344	3.50941	3.49662	3.49626	6.00155	5.99259	6.00493
11702	0.996642	0.997836	1.00698	3.49244	3.4982	3.49175	6.00898	6.01207	6.01372
11702.5	1.00091	0.998442	0.996927	3.49938	3.50322	3.50692	6.00048	6.00085	6.00513
11703	0.998519	1.0073	0.999947	3.50539	3.50747	3.49441	6.00238	5.97167	6.00817
11703.5	0.997865	0.995221	0.995797	3.4951	3.50922	3.51702	6.00207	6.00393	6.00191
11704	1.00144	0.998327	0.993365	3.50298	3.49798	3.49679	6.00549	6.00037	5.99438
11704.5	0.998226	1.007	0.999503	3.50099	3.49495	3.5081	6.01185	5.99417	6.00289
11705	1.00487	1.00918	1.00225	3.49787	3.50364	3.505	6.0103	5.99632	5.9873
11705.5	0.9986	0.993443	0.993767	3.50251	3.49398	3.51073	5.99916	6.00555	5.99436
11706	1.00908	1.0056	0.98991	3.5022	3.49268	3.50117	6.00541	5.99991	6.00487
11706.5	1.00694	1.00352	0.996846	3.49052	3.49975	3.49347	5.99039	6.00512	6.00637
11707	1.00026	0.985898	1.0022	3.50112	3.50014	3.50525	6.00916	5.98421	6.01196
11707.5	1.00312	0.997482	0.993687	3.50785	3.49773	3.50667	6.00241	6.00169	6.00285
11708	1.0006	0.996415	0.997988	3.48676	3.49511	3.49997	6.00054	6.00449	6.00452
11708.5	0.997984	0.999556	0.990833	3.50378	3.49251	3.50177	6.00478	6.00983	5.99757
11709	0.994482	1.00271	1.00146	3.50952	3.49783	3.49334	5.99952	6.00318	6.01348
11709.5	0.996541	0.995536	0.994301	3.50571	3.4986	3.49902	6.01103	5.99313	6.00025
11710	1.00476	1.00059	0.994668	3.49651	3.50142	3.49293	6.00549	5.99436	6.0041
11710.5	0.997198	1.00448	1.00035	3.52032	3.50123	3.51311	6.00124	6.00911	6.00672
11711	0.999682	0.993015	1.00777	3.50961	3.50773	3.50701	5.99894	5.99494	6.00203
11711.5	0.997308	0.999008	0.999379	3.50311	3.50487	3.49796	6.00406	5.99741	6.00195
11712	1.00345	0.998589	0.99333	3.50723	3.50284	3.5005	6.00336	5.99172	6.00223
11712.5	0.998725	0.99469	1.00344	3.50938	3.49618	3.48639	6.00693	5.99519	5.98879
11713	0.997194	0.999153	1.0073	3.49937	3.49547	3.49726	5.99763	5.99497	5.99639
11713.5	1.00368	0.99438	1.00829	3.50733	3.50408	3.50844	6.0154	6.00165	6.00568
11714	0.994417	1.00497	1.00212	3.49869	3.49871	3.50645	6.00396	5.9994	6.00798
11714.5	1.00268	0.998987	0.994536	3.50673	3.49564	3.48984	6.00275	5.99454	6.0161
11715	1.0014	0.995261	1.00051	3.50028	3.4935	3.50387	5.99547	5.99867	6.00489
11715.5	0.998106	0.989857	0.997017	3.50423	3.50548	3.5011	5.99319	5.99344	5.99484
11716	1.00614	0.991181	0.99684	3.49239	3.50891	3.50041	5.99941	5.99863	5.9924
11716.5	0.999691	0.988704	0.99939	3.49903	3.50544	3.50652	5.99762	5.99875	6.01449
11717	1.00229	0.999479	0.996711	3.5044	3.49554	3.5064	6.00509	5.98243	6.00494
11717.5	0.996692	0.991963	1.00395	3.50525	3.49736	3.4976	5.9986	5.99235	6.00083
11718	0.996584	0.990322	1.00602	3.49271	3.50693	3.5039	6.01642	5.99833	6.00312
11718.5	1.00133	1.00291	0.996938	3.49609	3.50973	3.49432	6.00596	5.99076	6.01417
11719	0.993413	0.99434	1.00696	3.49644	3.50642	3.51071	5.99756	6.00623	6.00411
11719.5	1.00414	1.00295	0.989594	3.49653	3.50685	3.50461	6.01109	6.00451	6.00261
11720	1.0024	1.00811	0.991966	3.49502	3.50057	3.50694	6.01309	6.00498	5.99964
11720.5	0.998586	0.998384	1.00075	3.50105	3.495	3.50016	6.0016	6.02019	5.99724
11721	1.00599	1.00197	0.995721	3.49297	3.51094	3.50046	5.99445	5.99579	6.01261
11721.5	0.999747	1.00153	0.994365	3.49777	3.49922	3.49353	6.00602	5.98391	6.01484
11722	0.997833	0.986518	1.00737	3.5026	3.504	3.50386	5.99864	6.00411	6.00832
11722.5	1.00254	0.993805	1.00071	3.49428	3.50172	3.49989	5.9917	5.99449	5.99472
11723	0.992492	0.992421	1.00696	3.50901	3.50281	3.50206	5.99582	5.98691	5.99265
11723.5	0.991549	0.995384	1.00089	3.50367	3.4965	3.50459	6.00363	5.98886	5.99992
11724	1.0028	0.989615	0.996619	3.50726	3.49867	3.50329	5.98748	6.00553	6.01227
11724.5	0.994146	0.995637	1.00302	3.4947	3.50315	3.50065	5.99621	6.00236	6.0011
11725	0.987625	1.0081	0.99438	3.49834	3.49875	3.49728	5.99312	6.01217	6.01802
11725.5	0.998965	0.997535	0.990699	3.50696	3.49787	3.49895	6.00523	5.99893	6.0013
11726	1.00416	1.00363	0.989559	3.50178	3.49983	3.50086	5.99934	6.00723	6.01182
11726.5	0.999653	0.998857	1.00093	3.49605	3.4962	3.50111	6.00881	6.00697	6.00321
11727	0.997233	0.990554	0.996856	3.5018	3.50531	3.50437	5.9909	6.00096	5.99249
11727.5	1.0048	1.00669	0.998814	3.49784	3.50374	3.49714	6.00626	6.01167	6.01286
11728	1.00485	0.986634	0.996961	3.50148	3.49134	3.48683	6.00911	5.98634	6.00719
11728.5	1.00585	0.993337	0.990539	3.50182	3.50221	3.49736	6.01449	5.99702	5.99703
11729	1.00086	1.00193	0.990944	3.49156	3.51465	3.50578	6.00808	6.006	5.99599
11729.5	0.995811	0.996087	1.00236	3.50659	3.50064	3.50124	6.00366	5.99951	5.99679
11730	1.00072	0.995472	0.994783	3.4998	3.51329	3.49994	5.99412	5.99876	6.00646
11730.5	0.999883	0.997049	1.00354	3.51729	3.50871	3.50969	5.99817	5.9978	5.99044
11731	0.992065	1.00896	0.999652	3.50928	3.50845	3.50005	6.00737	6.00532	5.99761
11731.5	1.003	0.997397	0.992634	3.50249	3.50748	3.49944	5.98919	5.9985	5.9935
11732	1.00541	0.99407	1.01363	3.50583	3.50037	3.51328	5.98291	5.98969	5.99645
11732.5	1.00481	1.00078	0.992722	3.50144	3.49647	3.5023	6.00495	5.9948	5.98909
11733	1.00158	0.995914	1.00066	3.49386	3.50058	3.50591	5.98714	5.99797	5.99892
11733.5	1.00129	0.986467	1.00581	3.49466	3.50451	3.49931	5.99193	5.9961	5.99537
11734	0.995913	0.993523	0.995551	3.5022	3.49625	3.4949	5.99007	6.00587	5.9835
11734.5	0.997895	1.00189	0.998651	3.513	3.50183	3.48961	5.99904	5.98979	5.99643
11735	0.996549	1.00206	1.00641	3.50484	3.4979	3.50606	5.99304	5.98642	6.00008
11735.5	1.0016	0.997063	1.00375	3.49934	3.49876	3.50938	5.99745	5.98754	5.9951
11736	1.0047	1.00628	0.995537	3.49673	3.51163	3.49953	5.99893	5.99334	5.98986
11736.5	1.00671	0.998418	0.995896	3.49924	3.51224	3.49895	5.99896	5.99584	5.99289
11737	0.996477	0.989718	1.00162	3.50543	3.50397	3.49812	5.99595	5.99481	5.99205
11737.5	0.99594	0.992909	1.00521	3.50134	3.49787	3.50088	5.99321	5.99787	5.98992
11738	0.997063	1.00548	1.0059	3.50314	3.5077	3.49929	5.99794	5.99533	5.98605
11738.5	0.99516	0.997329	0.990552	3.50732	3.50894	3.48301	6.01288	6.00933	5.99988
11739	0.999956	1.00623	1.00729	3.50658	3.4971	3.50425	5.98519	5.99571	5.99988
11739.6	0.997371	0.992356	0.995169	3.50269	3.498	3.50825	5.99397	5.9958	5.99233
11740	1.00125	0.998059	0.991362	3.4956	3.49619	3.50204	6.00993	6.00379	5.98917
11740.5	1.00162	1.00237	0.997188	3.50592	3.49724	3.48926	5.99818	6.00446	5.98945
11741	0.997278	0.996857	0.992153	3.51393	3.49194	3.49656	6.01194	5.99262	5.9867
11741.5	1.00161	0.978367	1.0039	3.50858	3.49955	3.50157	5.99618	5.98996	5.992
11742	1.0022	1.00409	0.997159	3.49703	3.49458	3.50416	6.00768	6.0059	5.99342
11742.5	0.998451	1.00193	1.00008	3.49892	3.49982	3.49563	5.9975	5.99535	5.99822
11743	0.998683	1.01224	0.99431	3.49498	3.49642	3.50357	5.99444	5.99795	6.00099
11743.5	1.00552	1.00099	0.997268	3.50191	3.50008	3.50258	5.99889	5.99557	5.98372
11744	1.00644	0.98675	0.994034	3.50533	3.50227	3.49283	5.99166	6.00828	5.99456
11744.5	1.00513	1.00597	1.0068	3.50778	3.49326	3.49907	5.99314	5.99418	6.01541
11745	1.00132	1.00312	0.995852	3.50315	3.49895	3.49947	5.99943	6.00051	5.98829
11745.5	0.999646	1.01249	0.998177	3.49876	3.49952	3.49761	5.99216	6.00021	6.00861
11746	0.995329	1.00073	0.998652	3.49677	3.49615	3.49203	6.00441	5.99881	5.99532
11746.5	1.0053	0.989874	1.00581	3.50398	3.50063	3.49771	5.99028	6.00618	5.983
11747	0.99756	1.00447	0.999706	3.49546	3.50009	3.50005	5.99454	6.00692	6.01192
11747.5	0.998	1.00514	0.996032	3.49427	3.49908	3.49414	6.00457	6.00886	5.99526
11748	0.998546	1.00124	0.994581	3.5032	3.50718	3.4977	5.99617	6.00573	6.00446
11748.5	1.00364	0.995321	0.998039	3.50689	3.49194	3.50294	5.99942	6.01314	5.98358
11749	0.99663	0.994919	0.991157	3.50672	3.50324	3.48507	5.9994	6.00369	5.98883
11749.5	0.997	1.00827	0.993727	3.50242	3.50016	3.50481	5.99538	5.99387	6.00419
11750	0.998298	0.990315	0.992311	3.49808	3.49517	3.50796	6.00428	5.99435	5.99382
11750.5	0.996735	0.996455	1.00429	3.49056	3.49492	3.50052	5.99697	5.9958	5.99465
11751	1.00259	1.00519	1.00702	3.49772	3.4965	3.50712	6.00107	5.9985	5.99988
11751.5	0.996783	0.998397	1.00129	3.50481	3.49878	3.49352	6.00146	6.01811	5.98085
11752	1.00321	0.995909	0.99676	3.49897	3.5015	3.5019	5.98736	6.00859	5.98723
11752.5	1.00624	0.99629	0.995986	3.50211	3.50335	3.49811	5.99782	6.0072	5.99688
11753	1.00756	1.00479	1.0062	3.5008	3.50396	3.49426	5.99552	6.00502	6.00932
11753.5	1.00297	0.996872	0.996686	3.50077	3.49849	3.50023	6.01067	5.99752	5.99793
11754	0.992144	1.00445	0.999423	3.4936	3.4935	3.50913	6.00715	6.00683	5.98963
11754.5	1.00501	0.997808	0.993787	3.50741	3.50154	3.49863	6.00912	6.0108	5.99544
11755	1.00553	1.00447	0.985684	3.50138	3.5121	3.49805	5.99415	6.01076	5.98875
11755.5	1.00008	0.993997	1.00373	3.50597	3.4957	3.49263	6.00595	6.00391	5.9959
11756	1.00332	1.00601	0.99781	3.49704	3.50914	3.49729	6.0069	6.00676	6.00544
11756.5	0.995085	0.997263	0.98995	3.50219	3.49692	3.50128	6.00241	5.99917	5.98681
11757	0.993817	0.986256	0.994095	3.50601	3.4964	3.50107	6.00359	6.01191	6.00099
11757.5	1.00383	1.0062	1.00864	3.49916	3.50607	3.50978	6.00605	6.01119	6.0069
11758	1.00502	0.99831	1.00503	3.49706	3.49867	3.49294	6.00252	6.00742	6.01131
11758.5	1.00046	1.00235	1.00343	3.5019	3.50623	3.49186	6.00123	6.00684	5.99859
11759	0.9919	1.0019	0.998544	3.51135	3.50068	3.50514	6.01931	6.01637	5.99412
11759.5	1.00065	1.01433	1.00503	3.49189	3.49987	3.49924	5.99924	6.01458	5.99075
11760	1.00646	0.997973	1.00589	3.49404	3.50435	3.49757	6.00939	6.00181	5.99479
11760.5	0.992279	0.992552	0.995918	3.49008	3.51192	3.49982	6.01049	6.0046	6.00491
11761	1.00072	1.00763	0.987614	3.49339	3.49477	3.50355	6.00138	6.01185	6.01234
11761.5	0.990891	0.981557	0.990935	3.50522	3.50028	3.49753	6.00459	6.01278	6.01186
11762	1.00022	1.00469	0.998803	3.49368	3.4998	3.49075	6.00472	6.00502	6.00485
11762.5	1.00206	1.00101	1.00797	3.49996	3.49853	3.49926	6.00373	6.00512	5.99969
11763	0.999046	0.987167	1.00152	3.51205	3.50669	3.50485	5.99877	6.0049	6.01027
11763.5	1.00183	1.00616	0.993429	3.49958	3.508	3.50358	6.00557	6.00708	5.99974
11764	1.00381	0.995815	1.00432	3.49412	3.51172	3.50378	5.99915	6.0296	6.01111
11764.5	0.996778	0.998792	0.998047	3.50434	3.50649	3.51383	5.99386	5.99935	6.00392
11765	0.999342	0.993843	0.999011	3.49331	3.49568	3.49502	5.99945	6.00037	6.00123
11765.5	0.998538	1.00344	0.998766	3.48955	3.50344	3.50438	6.01199	6.00566	6.00689
11766	0.992194	0.989824	1.00858	3.48889	3.50023	3.50578	6.00313	6.00395	6.01075
11766.5	0.98891	0.998502	1.00077	3.50283	3.49946	3.50859	6.00587	6.00752	6.00501
11767	0.990905	1.00373	1.00864	3.50184	3.49681	3.49359	6.01535	6.02864	5.98422
11767.5	0.998653	1.00335	1.00533	3.49187	3.5058	3.49772	6.00712	6.02048	6.0063
11768	0.996662	0.995831	1.00959	3.4908	3.50951	3.48615	6.00714	6.01937	6.01671
11768.5	0.994228	1.00099	0.998826	3.49804	3.50102	3.49633	6.00497	6.01656	6.01412
11769	0.992722	0.990629	0.998692	3.51402	3.50231	3.49995	6.00574	6.01215	6.02228
11769.5	1.00142	0.998233	1.00075	3.49407	3.50164	3.49563	6.00134	6.00747	5.9975
11770	1.00084	1.00122	0.994992	3.49782	3.50901	3.50535	6.00942	6.00303	6.01997
11770.5	0.99166	1.00001	0.990423	3.5024	3.50411	3.50758	6.00953	6.01701	6.01945
11771	0.995874	0.99321	1.00697	3.49249	3.49997	3.49991	6.01623	6.01601	6.0062
11771.5	0.990406	1.00309	0.989313	3.50134	3.49959	3.50226	6.01232	6.01381	6.01062
11772	0.992871	1.00136	1.00044	3.49046	3.49891	3.50929	6.01424	6.00289	6.01642
11772.5	0.996536	1.00455	1.01136	3.49352	3.50793	3.48646	6.0164	6.01488	6.00982
11773	0.996808	1.00376	0.99238	3.49188	3.50348	3.50805	6.01564	6.02182	6.01647
11773.5	0.996987	0.99692	0.999236	3.49619	3.50072	3.49971	6.01797	6.01666	6.02045
11774	0.997555	1.0047	0.986479	3.50076	3.49907	3.49604	6.03064	6.01616	6.01565
11774.5	1.00656	1.00447	1.00592	3.50195	3.49155	3.49604	6.0122	6.01413	6.00559
11775	0.998717	1.00235	1.00775	3.49351	3.50005	3.49494	6.00989	6.04107	6.0216
11775.5	0.997702	0.992176	1.00682	3.49982	3.49419	3.49574	6.01742	6.02348	6.01485
11776	0.995189	0.992445	0.999906	3.49636	3.50434	3.50998	6.01367	6.01402	6.00853
11776.5	0.999317	1.00371	1.00308	3.50532	3.5039	3.49724	6.01286	6.01162	6.02665
11777	0.995814	1.00342	0.99592	3.49697	3.48776	3.49949	6.01644	6.0275	6.02678
11777.5	0.996109	0.994138	0.995633	3.49464	3.50067	3.49597	6.0243	6.02168	6.01945
11778	0.999644	0.984747	0.999813	3.49773	3.49414	3.50288	6.01684	6.02263	6.02324
11778.5	0.99863	1.00459	1.00927	3.50117	3.50239	3.49488	6.02455	6.00887	6.01461
11779	0.992783	1.00293	0.995214	3.50505	3.50603	3.49611	6.03103	6.0313	6.01639
11779.5	1.00533	1.01082	0.993699	3.49951	3.49771	3.49239	6.01809	6.02639	6.00386
11780	1.0024	1.00182	1.00862	3.50368	3.4985	3.49146	6.0252	6.01529	6.01626
11780.5	0.995471	1.00362	1.00918	3.48613	3.48358	3.494	6.01273	6.02392	6.01408
11781	0.997998	0.997928	1.00077	3.49326	3.48897	3.50145	6.01018	6.01769	6.01204
11781.5	0.999882	1.01644	1.01203	3.5029	3.49098	3.49382	6.01174	6.02134	5.99863
11782	0.9965	0.996186	1.00776	3.50059	3.48406	3.50849	6.00612	6.00421	6.01772
11782.5	0.98879	0.990797	1.00228	3.49279	3.48161	3.5115	6.01948	6.02406	6.03572
11783	0.999662	1.00339	1.00393	3.50569	3.48736	3.50376	6.01133	6.00579	6.03553
11783.5	1.00006	0.999213	0.998787	3.50815	3.48476	3.50609	6.01956	6.01459	6.02475
11784	0.989862	1.00499	0.991657	3.4987	3.49598	3.49822	6.02014	6.01911	6.018
11784.5	0.991514	0.993415	0.995623	3.49721	3.48663	3.50406	6.01682	6.0193	6.02816
11785	0.995514	0.996519	1.0068	3.49965	3.48809	3.49793	6.02594	6.02639	6.02098
11785.5	0.991706	1.00741	1.00349	3.50307	3.4781	3.51061	6.02502	6.02892	6.02875
11786	0.995188	1.00197	1.0169	3.50821	3.48777	3.50264	6.00178	6.02596	6.01202
11786.5	0.998677	1.00979	1.00461	3.5006	3.49672	3.50567	6.01768	6.01495	6.03926
11787	0.988431	0.995986	1.00426	3.49967	3.48393	3.50107	6.01669	6.01925	6.02211
11787.5	0.996437	0.996671	1.00729	3.49967	3.48794	3.49919	6.02037	6.01437	6.0189
11788	0.991645	1.00773	1.01386	3.50486	3.48923	3.50288	6.02233	6.01175	6.01821
11788.5	0.994983	1.01015	1.00038	3.49871	3.47565	3.50615	6.02341	6.00052	6.0268
11789	0.995327	1.00213	1.00069	3.5146	3.49758	3.50512	6.02892	6.01836	6.02397
11789.5	0.998136	0.996022	1.00233	3.52154	3.48535	3.50651	6.03324	6.01353	6.02241
11790	0.997559	0.998321	1.0004	3.50568	3.48839	3.51319	6.01227	6.02611	6.02113
11790.5	0.996884	1.00507	1.00824	3.50804	3.48512	3.50827	6.01126	6.03424	6.00813
11791	0.992202	1.00409	0.993093	3.50986	3.48671	3.50589	6.01464	6.01905	6.02486
11791.5	0.992626	1.00982	1.00811	3.50446	3.48853	3.50837	6.00845	6.0118	6.02424
11792	0.998609	0.999009	0.999728	3.49878	3.49151	3.50205	6.01063	6.00924	6.0169
11792.5	1.00463	1.00243	1.00016	3.49787	3.49195	3.50649	6.02059	6.01578	6.00576
11793	0.998061	1.0105	0.994769	3.49743	3.48664	3.50513	6.01792	6.03365	6.02137
11793.5	1.0014	1.00466	0.995971	3.5022	3.48577	3.50092	6.01079	6.02654	6.01571
11794	0.992778	1.00344	0.999089	3.50016	3.4889	3.50515	6.01792	6.01852	6.01277
11794.5	0.997407	1.01629	1.00318	3.50693	3.49741	3.51148	6.0194	6.03662	6.0276
11795	1.00903	0.998876	1.00284	3.50639	3.48647	3.51419	6.02065	6.02529	5.99903
11795.5	1.00897	0.999307	0.996257	3.51304	3.48895	3.49669	6.02752	6.01545	6.02646
11796	0.998736	0.998344	1.00097	3.50219	3.47815	3.49591	6.00511	6.02515	6.02918
11796.5	0.998065	1.01047	0.999571	3.51076	3.47162	3.49964	6.03589	6.01979	6.02864
11797	1.00357	1.007	1.00456	3.48943	3.48645	3.49565	6.02491	6.02114	6.03979
11797.5	0.990602	0.995217	1.00096	3.50993	3.47404	3.50541	6.01664	6.01826	6.0315
11798	0.990795	0.998309	0.994174	3.50605	3.48026	3.50224	6.02906	6.02051	6.02865
11798.5	0.992712	0.996364	1.00514	3.50727	3.47802	3.51088	6.02609	6.02569	6.00943
11799	0.993887	1.00515	1.00404	3.50349	3.47489	3.50011	6.00808	6.016	6.02757
11799.5	0.991284	1.00003	0.998952	3.49729	3.47063	3.48852	6.03824	6.00981	6.02777

## Sheet: Fig.3f
	30%-500°C
k	0.2 V	1.7 V	0.2 V back
0	0	0	0
0.05	2.70588e-05	-9.02829e-06	2.74108e-05
0.1	0.000204777	-9.03146e-05	0.000209638
0.15	0.000651655	-0.00036586	0.000674962
0.2	0.00145111	-0.00101193	0.00152272
0.25	0.00265149	-0.00225905	0.00282329
0.3	0.00426604	-0.00439203	0.00461812
0.35	0.00627294	-0.00774991	0.00691971
0.4	0.0104425	-0.0101369	0.011487
0.45	0.0255249	-0.0038523	0.0268662
0.5	0.0496317	0.00923	0.0512713
0.55	0.0864791	0.0332682	0.0886497
0.6	0.140823	0.0733178	0.144275
0.65	0.215596	0.132569	0.220743
0.7	0.316942	0.220543	0.323837
0.75	0.446395	0.338079	0.454548
0.8	0.59317	0.483183	0.599512
0.85	0.74925	0.64953	0.760673
0.9	0.906205	0.830351	0.929344
0.95	1.063	1.01878	1.08651
1	1.19843	1.20544	1.21423
1.05	1.28738	1.36055	1.28946
1.1	1.30927	1.45758	1.30309
1.15	1.26811	1.51254	1.28994
1.2	1.14584	1.45082	1.17326
1.25	0.969526	1.32783	0.990809
1.3	0.763356	1.11842	0.785711
1.35	0.522362	0.895876	0.548991
1.4	0.254898	0.6143	0.248204
1.45	-0.0398531	0.275113	-0.0175347
1.5	-0.306842	-0.0384912	-0.302566
1.55	-0.569002	-0.398654	-0.604141
1.6	-0.778326	-0.689515	-0.825575
1.65	-0.99092	-0.918208	-1.00345
1.7	-1.13301	-1.1067	-1.12356
1.75	-1.27199	-1.27035	-1.22514
1.8	-1.34844	-1.40282	-1.36299
1.85	-1.40895	-1.44466	-1.449
1.9	-1.41617	-1.46196	-1.45232
1.95	-1.41654	-1.52066	-1.45121
2	-1.43472	-1.52118	-1.44673
2.05	-1.46418	-1.4225	-1.37093
2.1	-1.39605	-1.51024	-1.42398
2.15	-1.46392	-1.47588	-1.38796
2.2	-1.43212	-1.53555	-1.48213
2.25	-1.46338	-1.54496	-1.46988
2.3	-1.46958	-1.52949	-1.4868
2.35	-1.44275	-1.66288	-1.60098
2.4	-1.53108	-1.62995	-1.67475
2.45	-1.41116	-1.65564	-1.36374
2.5	-1.48917	-1.63808	-1.44785
2.55	-1.43342	-1.58195	-1.33118
2.6	-1.34991	-1.54921	-1.21077
2.65	-1.10032	-1.38059	-1.13692
2.7	-0.912625	-1.24572	-0.964858
2.75	-0.789644	-1.04486	-0.830069
2.8	-0.593407	-0.863342	-0.800028
2.85	-0.575314	-0.999894	-0.62331
2.9	-0.523596	-0.739162	-0.732662
2.95	-0.615444	-0.945571	-0.675888
3	-0.392298	-0.700773	-0.520198
3.05	-0.444816	-0.778008	-0.309936
3.1	0.0683334	-0.324664	0.177182
3.15	0.3609	-0.0272415	0.220577
3.2	0.821969	0.405922	0.821871
3.25	1.28183	0.775237	1.55926
3.3	2.04205	1.30877	1.8351
3.35	2.76626	1.80229	2.99008
3.4	3.68219	2.55413	3.59238
3.45	4.51315	3.31705	4.25799
3.5	5.27892	4.45281	5.16002
3.55	6.30761	5.38407	5.98057
3.6	6.44393	6.50249	7.096
3.65	6.55918	7.11889	7.29595
3.7	7.09557	7.59291	7.05404
3.75	6.68198	7.41354	6.85571
3.8	6.40387	7.48088	5.98072
3.85	5.1135	7.09242	4.94797
3.9	4.42242	6.00922	4.09907
3.95	2.86879	5.29548	2.70534
4	1.3929	3.15731	1.71489
4.05	0.333566	2.44575	0.483784
4.1	-0.5399	1.3908	-0.706029
4.15	-1.78213	-0.0388792	-1.41603
4.2	-2.53112	-0.752913	-2.21596
4.25	-3.40032	-2.33825	-3.34199
4.3	-4.6892	-3.5757	-3.71893
4.35	-4.5147	-3.96766	-4.42888
4.4	-5.00576	-4.59838	-5.40727
4.45	-5.9426	-5.20791	-6.13401
4.5	-5.75169	-5.87043	-6.46898
4.55	-6.44753	-6.78217	-5.96303
4.6	-6.177	-5.97574	-5.69625
4.65	-6.18889	-6.49293	-5.66092
4.7	-5.82295	-5.87995	-6.3668
4.75	-5.63821	-5.74749	-5.92262
4.8	-5.2484	-5.93451	-5.6902
4.85	-4.37244	-6.17725	-4.9347
4.9	-5.21871	-5.62914	-5.42687
4.95	-5.03797	-5.32026	-4.16638
5	-3.81383	-4.77283	-4.43764
5.05	-3.87879	-4.36423	-3.60156
5.1	-3.26256	-3.87642	-3.40657
5.15	-2.69987	-3.20341	-1.76046
5.2	-1.88909	-2.94473	-1.19517
5.25	0.076219	-1.7559	-0.686583
5.3	0.434734	-2.27303	0.65525
5.35	1.8247	-1.33455	1.7237
5.4	2.40704	1.00412	3.22582
5.45	3.99645	1.2218	3.79756
5.5	4.61646	2.2522	3.77695
5.55	5.95954	3.33887	5.53815
5.6	7.50374	4.62285	7.28687
5.65	7.55147	7.12127	7.05493
5.7	7.68349	6.67759	7.06327
5.75	7.1943	8.81427	7.8666
5.8	8.53663	7.13789	7.592
5.85	6.80376	7.56177	6.97362
5.9	6.01623	8.15764	6.46596
5.95	6.23793	7.12635	5.93784
6	5.32419	5.63313	3.28924
6.05	2.43697	4.86105	3.16441
6.1	2.58319	4.09128	1.82597
6.15	0.37553	1.56909	0.306773
6.2	-0.171573	0.964978	-0.323916
6.25	-2.27301	0.112039	-1.60505
6.3	-3.66762	-0.91169	-2.71726
6.35	-1.77022	-1.68381	-1.99745
6.4	-3.4198	-2.31282	-2.66306
6.45	-4.30241	-4.07805	-3.934
6.5	-4.98613	-3.56679	-5.5105
6.55	-6.14379	-4.56436	-6.2987
6.6	-6.50249	-3.68213	-5.34661
6.65	-5.83503	-6.24439	-6.68917
6.7	-7.1113	-7.22581	-5.90064
6.75	-5.85237	-5.83065	-5.06278
6.8	-6.66769	-6.66404	-6.6723
6.85	-5.36271	-5.93701	-5.58812
6.9	-4.76006	-5.91188	-6.02567
6.95	-2.08635	-4.22543	-3.40968
7	-1.60661	-2.16907	-0.408506
7.05	-1.1004	-2.42255	-0.185238
7.1	0.450135	-0.480794	-0.0663539
7.15	1.50606	1.64356	2.69655
7.2	3.657	2.7645	3.81443
7.25	6.3156	4.49109	4.01314
7.3	3.43663	5.15756	4.91605
7.35	5.25427	6.76736	6.81783
7.4	6.79216	6.42714	7.21351
7.45	5.51076	3.0586	5.82851
7.5	3.8853	5.12156	5.71466
7.55	3.75176	1.96719	2.80132
7.6	3.9471	5.87182	3.67329
7.65	3.22104	3.18219	3.60922
7.7	3.16023	3.27796	4.60053
7.75	2.59428	4.83242	3.11017
7.8	3.99531	4.22704	2.21318
7.85	4.06299	4.51666	0.292449
7.9	1.47074	2.4401	1.225
7.95	0.0861835	3.07226	2.29966
8	-0.920473	-0.967292	0.235338
8.05	-0.705282	2.21572	-2.79894
8.1	0.253258	0.462387	-0.432841
8.15	0.305172	-0.0392887	-2.29636
8.2	-1.0485	-0.596061	2.25872
8.25	-1.20974	-1.59969	-1.91718
8.3	-3.18709	-3.48668	-2.33098
8.35	-2.43736	-4.9409	-5.70586
8.4	-4.96713	-3.99648	-5.62555
8.45	-7.03014	-7.68232	-7.76537
8.5	-9.27469	-5.29851	-9.7414
8.55	-8.49308	-9.98984	-7.74943
8.6	-9.65706	-11.1989	-6.78504
8.65	-6.01125	-6.4072	-7.84546
8.7	-5.12369	-8.93805	-9.5702
8.75	-6.82411	-9.48263	-2.73696
8.8	-5.86232	-6.12132	-4.13399
8.85	0.886106	-5.83248	-4.27198
8.9	-2.24305	-4.44314	1.29138
8.95	-2.87173	0.218838	-1.07141
9	0.919878	1.83925	0.446813
9.05	3.86075	0.40952	4.84865
9.1	4.82074	3.04528	6.26484
9.15	8.40771	2.87909	2.3218
9.2	4.22903	4.74634	4.14807
9.25	5.64644	5.50783	6.50948
9.3	5.81164	6.93909	7.21013
9.35	6.22022	8.16421	6.62154
9.4	6.59572	6.56188	10.4215
9.45	4.54243	5.58402	6.96101
9.5	5.91549	7.08637	6.22312
9.55	8.68073	9.7501	1.54097
9.6	5.2276	8.68672	5.51231
9.65	2.52405	4.44399	5.06896
9.7	5.1336	5.36694	5.19763
9.75	4.56058	5.72314	5.16496
9.8	-6.47343	-6.38021	0.0919951
9.85	2.73481	2.68544	4.63474
9.9	4.06866	7.01261	7.77443
9.95	3.76106	2.86	-1.46898
10	3.53545	5.72049	-0.147715
10.05	-3.12969	2.16155	-4.68849
10.1	0.401499	-0.0757615	-0.947382
10.15	-5.97993	-2.22089	-5.10188
10.2	-5.4217	-5.78135	-6.97256
10.25	-8.2802	-3.9747	-11.3178
10.3	-14.0181	-12.4094	-8.21267
10.35	-7.55517	-10.5236	-13.9578
10.4	-13.8807	-13.1113	-10.6755
10.45	-12.3013	-14.3182	-14.3964
10.5	-4.93225	-4.44899	-5.04572
10.55	0	0	0
10.6	0	0	0
10.65	0	0	0
10.7	0	0	0
10.75	0	0	0
10.8	0	0	0
10.85	0	0	0
10.9	0	0	0
10.95	0	0	0
11	0	0	0
11.05	0	0	0
11.1	0	0	0
11.15	0	0	0
11.2	0	0	0
11.25	0	0	0
11.3	0	0	0
11.35	0	0	0
11.4	0	0	0
11.45	0	0	0
11.5	0	0	0
11.55	0	0	0
11.6	0	0	0
11.65	0	0	0
11.7	0	0	0
11.75	0	0	0
11.8	0	0	0
11.85	0	0	0
11.9	0	0	0
11.95	0	0	0
12	0	0	0
12.05	0	0	0
12.1	0	0	0
12.15	0	0	0
12.2	0	0	0
12.25	0	0	0
12.3	0	0	0

## Sheet: Fig.4a
		0.1		0.3		0.5		IrO2
	Temperature	Crystallite size	% Mo reel FX	Crystallite size	% Mo reel FX	Crystallite size	% Mo reel FX	Crystallite size	% Mo
	400		9.4		29.6		49.6		0
	450	1.5	9.3		30.4		48.8	8.6	0
	500	6	7.5	2.5	30.5		50.1	10	0
	550	7	7.5	4	30.5	2	48.9	12.5	0
	600	7.5	7.7	4.5	30.2	2.5	49.3	15.8	0
	800	11	9	7	31.2	5	35.8	27.7	0

## Sheet: Fig.4b
R (angströms)	IrO2_450	30-500	10-450	50-550
0	0.973434	0.377587	0.345378	0.327504
0.0306796	0.926773	0.436531	0.434529	0.440013
0.0613592	0.792082	0.540634	0.582659	0.617568
0.0920388	0.586071	0.59735	0.666771	0.717161
0.122718	0.345384	0.567776	0.641997	0.691508
0.153398	0.213644	0.459564	0.512208	0.544079
0.184078	0.395371	0.338972	0.339342	0.337738
0.214757	0.642871	0.345999	0.309639	0.294437
0.245437	0.84807	0.482104	0.481877	0.500011
0.276117	0.976594	0.607788	0.652757	0.697215
0.306796	1.01019	0.649353	0.726072	0.781854
0.337476	0.942175	0.587913	0.67336	0.723322
0.368155	0.778197	0.452682	0.512898	0.538755
0.398835	0.540756	0.35192	0.340598	0.326856
0.429515	0.302762	0.430989	0.384896	0.375669
0.460194	0.339199	0.598096	0.596647	0.626779
0.490874	0.62668	0.713244	0.766839	0.824101
0.521553	0.922823	0.71749	0.812446	0.878777
0.552233	1.1551	0.608158	0.714098	0.767756
0.582913	1.28683	0.45417	0.515128	0.5304
0.613592	1.29694	0.441529	0.394695	0.362005
0.644272	1.18209	0.628294	0.567816	0.56943
0.674952	0.968232	0.822144	0.821663	0.875695
0.705631	0.750872	0.894213	0.964384	1.05661
0.736311	0.762759	0.785366	0.912116	1.02109
0.76699	1.10702	0.491203	0.64065	0.736819
0.79767	1.59611	0.213025	0.241628	0.245345
0.82835	2.08782	0.665694	0.56915	0.507537
0.859029	2.49999	1.26119	1.23105	1.24554
0.889709	2.77462	1.79438	1.84128	1.92735
0.920388	2.87086	2.18007	2.2775	2.42328
0.951068	2.76687	2.37565	2.45944	2.64039
0.981748	2.46552	2.39099	2.36597	2.54434
1.01243	2.00738	2.28919	2.06476	2.19121
1.04311	1.51314	2.16021	1.75724	1.78523
1.07379	1.2965	2.05683	1.75376	1.71441
1.10447	1.67314	1.93996	2.12023	2.13867
1.13515	2.40708	1.71843	2.57827	2.72288
1.16583	3.20573	1.39526	2.88711	3.1633
1.1965	3.92579	1.35682	2.96601	3.34186
1.22718	4.49187	2.12905	2.9112	3.31581
1.25786	4.8709	3.42827	3.00373	3.33254
1.28854	5.07325	4.8674	3.52306	3.7212
1.31922	5.1608	6.1723	4.43221	4.56913
1.3499	5.24976	7.11998	5.47088	5.6625
1.38058	5.48817	7.55752	6.40514	6.74791
1.41126	5.99231	7.45692	7.11972	7.68179
1.44194	6.77998	7.00157	7.64472	8.46662
1.47262	7.76846	6.69045	8.14957	9.2396
1.5033	8.82567	7.21932	8.86229	10.1948
1.53398	9.81589	8.82974	9.91038	11.4446
1.56466	10.6219	11.0786	11.2108	12.9195
1.59534	11.1536	13.3717	12.5154	14.3913
1.62602	11.3513	15.2427	13.532	15.5703
1.6567	11.1878	16.3743	14.0169	16.1958
1.68738	10.6675	16.59	13.8224	16.0918
1.71806	9.82497	15.8489	12.9137	15.1939
1.74874	8.72117	14.2353	11.3668	13.5535
1.77942	7.43826	11.9378	9.34917	11.3246
1.8101	6.07394	9.21731	7.09028	8.73642
1.84078	4.73605	6.36874	4.84762	6.05675
1.87146	3.53903	3.68113	2.88417	3.5545
1.90214	2.60015	1.41309	1.51135	1.48508
1.93282	2.01304	0.50953	1.16474	0.578379
1.9635	1.75663	1.48881	1.41441	1.30611
1.99418	1.65166	1.92407	1.52448	1.68093
2.02485	1.51195	1.82264	1.41944	1.61173
2.05553	1.25078	1.32689	1.23888	1.26099
2.08621	0.861746	0.615938	1.13789	0.887458
2.11689	0.385762	0.167757	1.13983	0.819347
2.14757	0.184471	0.783168	1.13551	1.01251
2.17825	0.656324	1.1876	1.03515	1.14877
2.20893	1.06735	1.30667	0.831773	1.10209
2.23961	1.35197	1.13877	0.59091	0.883861
2.27029	1.48007	0.738383	0.430922	0.59168
2.30097	1.44497	0.284033	0.414766	0.43103
2.33165	1.26818	0.592491	0.421724	0.525911
2.36233	1.01377	1.15454	0.365593	0.624849
2.39301	0.828518	1.59486	0.336964	0.568253
2.42369	0.914345	1.82317	0.508414	0.350741
2.45437	1.23406	1.79579	0.788633	0.339166
2.48505	1.59891	1.51156	1.04895	0.832496
2.51573	1.89128	1.02428	1.23808	1.42354
2.54641	2.04851	0.552613	1.37373	1.9678
2.57709	2.03941	0.808359	1.52995	2.37079
2.60777	1.8596	1.4595	1.77117	2.56213
2.63845	1.53631	2.02742	2.07251	2.50301
2.66913	1.15344	2.36441	2.32909	2.20088
2.69981	0.936705	2.39889	2.42304	1.75052
2.73049	1.17372	2.13111	2.27847	1.46505
2.76117	1.71399	1.69198	1.91298	1.83052
2.79184	2.31188	1.50821	1.54905	2.73086
2.82252	2.84942	2.04844	1.71035	3.78533
2.8532	3.26388	3.00923	2.50252	4.77062
2.88388	3.51919	3.98236	3.48883	5.54494
2.91456	3.59927	4.74256	4.36023	6.01313
2.94524	3.50593	5.16402	4.94315	6.12806
2.97592	3.25692	5.20179	5.15607	5.90038
3.0066	2.88331	4.89815	5.01047	5.40748
3.03728	2.42593	4.3917	4.61828	4.79633
3.06796	1.93123	3.91273	4.18482	4.26413
3.09864	1.44693	3.70706	3.94264	3.97844
3.12932	1.01784	3.84309	3.98816	3.94569
3.16	0.681848	4.13892	4.18611	3.99546
3.19068	0.464529	4.36022	4.31224	3.93022
3.22136	0.369998	4.38626	4.22667	3.65288
3.25204	0.38795	4.2526	3.94386	3.22482
3.28272	0.520046	4.1465	3.65571	2.91436
3.3134	0.758662	4.32192	3.67756	3.10928
3.34408	1.07454	4.88688	4.17712	3.87002
3.37476	1.43092	5.69943	4.97823	4.87562
3.40544	1.79068	6.5158	5.77865	5.81331
3.43612	2.11938	7.13109	6.34696	6.48471
3.4668	2.38788	7.41826	6.55326	6.78341
3.49748	2.57438	7.3268	6.35653	6.67699
3.52816	2.66593	6.87202	5.78851	6.19455
3.55884	2.65894	6.11994	4.93496	5.41266
3.58952	2.55888	5.169	3.91378	4.43782
3.62019	2.37914	4.13058	2.85158	3.3871
3.65087	2.13925	3.11117	1.86189	2.36967
3.68155	1.86252	2.19972	1.02818	1.47272
3.71223	1.57351	1.46488	0.397547	0.758901
3.74291	1.29528	0.969048	0.133476	0.322797
3.77359	1.04655	0.775991	0.375921	0.390278
3.80427	0.838911	0.839771	0.552302	0.594545
3.83495	0.674755	0.997781	0.660079	0.728243
3.86563	0.547841	1.15027	0.704367	0.780647
3.89631	0.448304	1.25573	0.673871	0.75669
3.92699	0.370309	1.29116	0.56113	0.67323
3.95767	0.316988	1.24357	0.38555	0.580215
3.98835	0.296124	1.11406	0.253898	0.572196
4.01903	0.305401	0.929798	0.374055	0.698031
4.04971	0.326932	0.772601	0.600267	0.885244
4.08039	0.339816	0.792851	0.78533	1.04484
4.11107	0.329428	1.04001	0.876819	1.12104
4.14175	0.288829	1.39256	0.854762	1.08728
4.17243	0.21937	1.73772	0.722644	0.941866
4.20311	0.139925	2.00464	0.504267	0.704961
4.23379	0.135701	2.14822	0.243145	0.417579
4.26447	0.248542	2.14464	0.120481	0.183549
4.29515	0.396206	1.99191	0.327942	0.300416
4.32583	0.546124	1.71069	0.505363	0.518754
4.35651	0.683745	1.34568	0.602764	0.67803
4.38719	0.799263	0.97442	0.616329	0.759958
4.41786	0.88596	0.737986	0.562779	0.772016
4.44854	0.940017	0.787589	0.477144	0.733471
4.47922	0.960387	1.02547	0.408035	0.665462
4.5099	0.948503	1.28251	0.392089	0.581321
4.54058	0.907789	1.48979	0.41374	0.482375
4.57126	0.843064	1.6292	0.427179	0.364543
4.60194	0.759923	1.70085	0.402398	0.238525
4.63262	0.664233	1.71122	0.33355	0.189664
4.6633	0.561894	1.67067	0.235304	0.309883
4.69398	0.459086	1.59669	0.150949	0.483901
4.72466	0.363365	1.51891	0.16106	0.639756
4.75534	0.286132	1.47787	0.232964	0.746111
4.78602	0.244614	1.50822	0.288369	0.786994
4.8167	0.251351	1.61322	0.30164	0.759728
4.84738	0.295227	1.76083	0.269059	0.675069
4.87806	0.3542	1.90679	0.198808	0.556894
4.90874	0.413332	2.01687	0.109563	0.442023
4.93942	0.464952	2.07577	0.0590192	0.375764
4.9701	0.505544	2.08643	0.118704	0.381137
5.00078	0.534187	2.06389	0.181958	0.429838
5.03146	0.551857	2.02633	0.220944	0.484397
5.06214	0.560922	1.98732	0.240091	0.528337
5.09282	0.564512	1.95414	0.256465	0.557573
5.1235	0.565708	1.93321	0.286755	0.568503
5.15418	0.566692	1.93645	0.330445	0.55386
5.18486	0.568168	1.97944	0.371746	0.5077
5.21553	0.569361	2.06845	0.396674	0.439856
5.24621	0.568616	2.1869	0.408951	0.403111
5.27689	0.564318	2.29541	0.442242	0.486504
5.30757	0.555776	2.34498	0.546774	0.694503
5.33825	0.543777	2.29237	0.738631	0.96047
5.36893	0.530674	2.11067	0.991572	1.22923
5.39961	0.519872	1.79427	1.26759	1.46125
5.43029	0.514709	1.35917	1.5305	1.62808
5.46097	0.517012	0.839613	1.7491	1.7124
5.49165	0.526088	0.284621	1.89936	1.7088
5.52233	0.538806	0.284519	1.96642	1.62335
5.55301	0.550689	0.780112	1.94585	1.47153
5.58369	0.557263	1.19796	1.84356	1.2745
5.61437	0.555074	1.51962	1.67431	1.05432
5.64505	0.542219	1.74539	1.45901	0.829255
5.67573	0.518487	1.88623	1.22122	0.610579
5.70641	0.485236	1.95529	0.983542	0.402822
5.73709	0.44508	1.96027	0.764775	0.210284
5.76777	0.401434	1.90054	0.57863	0.0928812
5.79845	0.357906	1.77108	0.434456	0.210573
5.82913	0.317588	1.57079	0.33833	0.361837
5.85981	0.282336	1.31192	0.289025	0.484715
5.89049	0.252357	1.02967	0.269696	0.562558
5.92117	0.226425	0.794528	0.253222	0.586132
5.95185	0.202772	0.706136	0.217483	0.553381
5.98253	0.180229	0.782702	0.152403	0.470281
6.0132	0.159091	0.913911	0.0742438	0.351255
6.04388	0.141385	1.00521	0.124601	0.222172
6.07456	0.13022	1.01983	0.267555	0.143062
6.10524	0.127744	0.960726	0.420838	0.187534
6.13592	0.132957	0.859947	0.560799	0.270477
6.1666	0.142195	0.770525	0.670216	0.328392
6.19728	0.151657	0.742331	0.736613	0.346124
6.22796	0.159082	0.778398	0.753503	0.323123
6.25864	0.164128	0.832639	0.721029	0.26627
6.28932	0.168179	0.855709	0.645562	0.187391
6.32	0.173774	0.819839	0.538342	0.103831
6.35068	0.183582	0.718597	0.413528	0.0621877
6.38136	0.199174	0.560924	0.286538	0.109071
6.41204	0.220403	0.365437	0.175156	0.164756
6.44272	0.245802	0.158831	0.112542	0.202812
6.4734	0.273476	0.964609	0.134649	0.219173
6.50408	0.301775	0.270162	0.190561	0.21446
6.53476	0.329584	0.428157	0.240579	0.191328
6.56544	0.356315	0.549499	0.273855	0.153549
6.59612	0.381758	0.629231	0.285221	0.105913
6.6268	0.405886	0.665939	0.271262	0.0567577
6.65748	0.428693	0.66092	0.231997	0.0422326
6.68816	0.450097	0.619404	0.17696	0.084646
6.71884	0.469942	0.553342	0.145146	0.133636
6.74952	0.488047	0.485307	0.197533	0.177178
6.7802	0.504278	0.448923	0.308888	0.21333
6.81087	0.518587	0.470292	0.435234	0.24336
6.84155	0.531008	0.539338	0.554816	0.270614
6.87223	0.541603	0.622271	0.654519	0.299169
6.90291	0.550388	0.689892	0.725911	0.332053
6.93359	0.557279	0.724865	0.764656	0.369913
6.96427	0.56207	0.719749	0.770297	0.410892
6.99495	0.564459	0.674555	0.745768	0.451421
7.02563	0.564083	0.594677	0.696582	0.487138
7.05631	0.560555	0.489017	0.62982	0.513506
7.08699	0.553455	0.368371	0.553072	0.526231
7.11767	0.542284	0.244431	0.473499	0.521654
7.14835	0.526409	0.131028	0.397135	0.497265
7.17903	0.505016	0.646329	0.328482	0.452274
7.20971	0.477151	0.103328	0.27034	0.388171
7.24039	0.441832	0.157311	0.223778	0.30918
7.27107	0.39826	0.192235	0.188126	0.222906
7.30175	0.346092	0.207925	0.161127	0.14293
7.33243	0.285776	0.212991	0.13951	0.0991464
7.36311	0.219065	0.221009	0.120003	0.11814
7.39379	0.150471	0.243024	0.100364	0.157547
7.42447	0.942919	1 0,27868589	0.0801542	0.183995
7.45515	0.924295	1 0,31789522	0.0615718	0.188153
7.48583	0.146108	0.349003	0.0506773	0.169278
7.51651	0.211808	0.363645	0.0538898	0.131394
7.54719	0.273658	0.358099	0.0672786	0.0836581
7.57787	0.326183	0.333324	0.082325	0.0524464
7.60854	0.36704	0.294533	0.0940029	0.0796478
7.63922	0.395832	0.250546	0.100098	0.126694
7.6699	0.413901	0.212787	0.100054	0.166702
7.70058	0.424162	0.192356	0.0944825	0.192773
7.73126	0.43066	0.193411	0.0848665	0.203147
7.76194	0.437685	0.210157	0.0733076	0.198862
7.79262	0.448514	0.234059	0.0622862	0.18299
7.8233	0.464286	0.259728	0.0543113	0.16022
7.85398	0.483679	0.284522	0.0510902	0.136812
7.88466	0.503594	0.306656	0.0524237	0.120615
7.91534	0.520332	0.324412	0.0564245	0.118757
7.94602	0.530677	0.336533	0.0609315	0.13176
7.9767	0.532576	0.343111	0.0642663	0.153218
8.00738	0.525451	0.346251	0.0652641	0.17602
8.03806	0.510215	0.349939	0.0632316	0.195202
8.06874	0.489049	0.358713	0.0580061	0.20779
8.09942	0.464966	0.375435	0.0500598	0.212453
8.1301	0.441145	0.399584	0.040612	0.209361
8.16078	0.420105	0.427429	0.0318098	0.200019
8.19146	0.402959	0.453688	0.0267742	0.186886
8.22214	0.389108	0.47322	0.0276539	0.172699
8.25282	0.376598	0.482011	0.032752	0.159662
8.2835	0.36296	0.477481	0.0394053	0.148925
8.31418	0.346101	0.458383	0.046639	0.140833
8.34486	0.324919	0.424489	0.0545608	0.135822
8.37554	0.299573	0.376249	0.0633641	0.134999
8.40621	0.271496	0.31457	0.0728067	0.139481
8.43689	0.243225	0.241005	0.0822067	0.148915
8.46757	0.218011	0.15915	0.0907079	0.16088
8.49825	0.199036	0.845496	0.097537	0.17186
8.52893	0.188146	0.945911	0.102134	0.178635
8.55961	0.184753	0.182745	0.104173	0.179205
8.59029	0.186109	0.280548	0.103535	0.173159
8.62097	0.188859	0.371169	0.10031	0.161648
8.65165	0.190521	0.446008	0.0948432	0.147041
8.68233	0.190169	0.498666	0.087823	0.132258
8.71301	0.188566	0.524854	0.0803261	0.119787
8.74369	0.187986	0.522833	0.073712	0.110654
8.77437	0.191604	0.493644	0.0692486	0.104132
8.80505	0.202227	0.440922	0.0675497	0.0986174
8.83573	0.22085	0.370308	0.0683068	0.0929455
8.86641	0.246163	0.2886	0.070683	0.0871646
8.89709	0.275286	0.203086	0.0739229	0.0825418
8.92777	0.304807	0.122699	0.077551	0.0809251
8.95845	0.331466	0.716787	0.0811303	0.0836224
8.98913	0.352474	0.988647	0.0839546	0.0905552
9.01981	0.365675	0.162436	0.084995	0.100537
9.05049	0.369643	0.227863	0.0831537	0.11216
9.08117	0.36375	0.28729	0.077676	0.12431
9.11185	0.348216	0.336567	0.0685898	0.136179
9.14253	0.324105	0.372174	0.0572159	0.147058
9.17321	0.293274	0.391425	0.0469972	0.156102
9.20388	0.258274	0.39316	0.043845	0.162199
9.23456	0.222176	0.378312	0.0510211	0.164012
9.26524	0.188319	0.350162	0.0643089	0.160202
9.29592	0.159881	0.314296	0.0783735	0.14977
9.3266	0.139197	0.278196	0.0901138	0.132419
9.35728	0.127034	0.250062	0.0980174	0.108811
9.38796	0.122693	0.235986	0.101546	0.0806689
9.41864	0.12538	0.236308	0.100847	0.0506923
9.44932	0.135463	0.245409	0.0965956	0.0228888
9.48	0.154016	0.255717	0.0898601	0.0134981
9.51068	0.181264	0.261069	0.0819321	0.0298378
9.54136	0.21575	0.257495	0.0740555	0.0447341
9.57204	0.254691	0.242879	0.0670659	0.0575353
9.60272	0.294708	0.216544	0.0611483	0.0718294
9.6334	0.332383	0.179	0.0560493	0.0900883
9.66408	0.364614	0.131838	0.051806	0.111446
9.69476	0.388865	0.780839	0.0494872	0.13255
9.72544	0.40335	0.306262	0.0509184	0.149463
9.75612	0.40715	0.611234	0.0567936	0.158992
9.7868	0.400273	0.123417	0.0653952	0.159381
9.81748	0.38365	0.187452	0.073747	0.150591
9.84816	0.359056	0.24951	0.0791139	0.134239
9.87884	0.328969	0.307365	0.0796761	0.113276
9.90952	0.296328	0.358729	0.0747849	0.0914869
9.9402	0.264189	0.401007	0.0650726	0.0729186
9.97088	0.235208	0.431449	0.0524578	0.0610626
